# Supplementary material for: Who hit the ball out? An egocentric temporal order bias
Source: Sci Adv. 2019 Apr 24;5(4):eaav5698. doi: 10.1126/sciadv.aav5698 (PMC6482011; doi:10.1126/sciadv.aav5698)
Supplement: Data file S1 [file aav5698_Data_file_S1.xlsx]

## Sheet: Variables
Column	Variable	Description
A	experiment	The experiment number the data point is paired with. Experiments are as follows:
			[1]: Comparing self touch timing to a partner’s touch timing
			[2]: Comparing self touch timing to a solenoid tap
			[3]: Comparing self touch timing to an auditory click
B	subject	Subject number. These are sequentially assigned to be unique within subjects of that experiment. Missing subject numbers may have either been false starts or participants who were uncooperative or blatantly ignoring instruction. Two participants whose temporal order judgments were negatively correlated with actual recorded times were removed.
C	trial	Trial number. Each participant preformed 50 temporal order judgments. No participant participated in multiple experiments. Missing trials indicate the rare situations where the touch timings were too far apart (described in the time variable) or the data was not sent correctly. In both cases, the computer does not record the trial.
D	sex	Sex, either 0 or 1, with female coded as 0 and male coded as 1.
E	arml	Participant arm length, measured in centimeters. Arm length was measured to see if there was any notable effect of neural conduction time from the fingertip on the ETO bias. In our study, it was found to be a nonsignificant predictor of temporal order judgment.
F	vg	Hours of video games played per week. This variable accounts for recent video game exposure, but not for past experience or expertise. In our study, it was found to be a nonsignificant predictor of temporal order judgment.
G	sport	Hours of sports played per week. This variable accounts for recent sports activity, but not past experience or expertise. In our study, it was found to be a nonsignificant predictor of temporal order judgment. Notably, there is also no significant interaction effect between hours of video games and hours of sports played per week as a predictor of temporal order judgment.
H	lh	Left handed, either "TRUE" or "FALSE". True indicates the participant was left handed. In our study, it was found to be a nonsignificant predictor of temporal order judgment.
I	cd	How long the countdown was before the light flash, in milliseconds. After participants indicated they were ready for the next trial, the countdown would begin automatically, and the countdown was not expressed to or in any way knowable to the participant, it was included primarily to help induce a random distribution of temporal response times and orders. In our study, it was found to be a nonsig…
J	time	The difference in time between the participant’s touch and the stimulus they were comparing against. For this variable, a negative time means that participant touched before the comparison stimulus, and a positive time means the participant touched after the comparison stimulus. Values above or below 350 and -350 milliseconds respectively were not recorded. This range was determined by a pilot st…
K	toj	Temporal order judgment, as determined by the participant. A 0 indicates that the participant believed that they touched before the comparison stimulus, while a 1 indicates that participant believed that they touched after the comparison stimulus. This was our principal dependent variable.

## Sheet: Raw Data
experiment	subjectnum	trial	sex	arml	vg	sport	lh	cd	time	toj
1	1	2	1	75	0	0	FALSE	2249	23	0
1	1	3	1	75	0	0	FALSE	3823	74	0
1	1	4	1	75	0	0	FALSE	2658	-75	0
1	1	5	1	75	0	0	FALSE	2430	135	1
1	1	7	1	75	0	0	FALSE	2044	-29	0
1	1	9	1	75	0	0	FALSE	3173	-31	1
1	1	10	1	75	0	0	FALSE	2709	-16	1
1	1	11	1	75	0	0	FALSE	2190	88	1
1	1	12	1	75	0	0	FALSE	3165	156	0
1	1	14	1	75	0	0	FALSE	792	-26	0
1	1	15	1	75	0	0	FALSE	2487	-73	1
1	1	16	1	75	0	0	FALSE	3753	-22	1
1	1	17	1	75	0	0	FALSE	2327	-23	1
1	1	18	1	75	0	0	FALSE	2979	-142	1
1	1	19	1	75	0	0	FALSE	1840	82	1
1	1	20	1	75	0	0	FALSE	3862	-99	1
1	1	21	1	75	0	0	FALSE	3303	3	1
1	1	22	1	75	0	0	FALSE	3419	-26	1
1	1	23	1	75	0	0	FALSE	2959	-80	1
1	1	24	1	75	0	0	FALSE	1157	80	1
1	1	26	1	75	0	0	FALSE	2933	219	0
1	1	27	1	75	0	0	FALSE	1528	-60	1
1	1	28	1	75	0	0	FALSE	2316	-78	1
1	1	29	1	75	0	0	FALSE	2835	19	0
1	1	30	1	75	0	0	FALSE	2097	-159	1
1	1	31	1	75	0	0	FALSE	1326	95	0
1	1	32	1	75	0	0	FALSE	2512	-26	0
1	1	33	1	75	0	0	FALSE	3517	170	0
1	1	34	1	75	0	0	FALSE	2560	116	0
1	1	35	1	75	0	0	FALSE	2133	-18	0
1	1	36	1	75	0	0	FALSE	3729	-132	1
1	1	37	1	75	0	0	FALSE	3899	116	0
1	1	38	1	75	0	0	FALSE	829	90	0
1	1	39	1	75	0	0	FALSE	2217	43	0
1	1	40	1	75	0	0	FALSE	922	14	0
1	1	41	1	75	0	0	FALSE	1143	-37	0
1	1	43	1	75	0	0	FALSE	1235	-2	0
1	1	44	1	75	0	0	FALSE	1495	-23	0
1	1	45	1	75	0	0	FALSE	2728	28	0
1	1	47	1	75	0	0	FALSE	3944	-66	1
1	1	48	1	75	0	0	FALSE	857	20	1
1	1	49	1	75	0	0	FALSE	1751	38	0
1	1	50	1	75	0	0	FALSE	903	-26	0
1	2	2	1	67	0	0	FALSE	2249	-23	1
1	2	3	1	67	0	0	FALSE	3823	-74	1
1	2	4	1	67	0	0	FALSE	2658	75	1
1	2	5	1	67	0	0	FALSE	2430	-135	1
1	2	7	1	67	0	0	FALSE	2044	29	1
1	2	9	1	67	0	0	FALSE	3173	31	0
1	2	10	1	67	0	0	FALSE	2709	16	1
1	2	11	1	67	0	0	FALSE	2190	-88	1
1	2	12	1	67	0	0	FALSE	3165	-156	1
1	2	14	1	67	0	0	FALSE	792	26	1
1	2	15	1	67	0	0	FALSE	2487	73	1
1	2	16	1	67	0	0	FALSE	3753	22	1
1	2	17	1	67	0	0	FALSE	2327	23	1
1	2	18	1	67	0	0	FALSE	2979	142	1
1	2	19	1	67	0	0	FALSE	1840	-82	1
1	2	20	1	67	0	0	FALSE	3862	99	1
1	2	21	1	67	0	0	FALSE	3303	-3	1
1	2	22	1	67	0	0	FALSE	3419	26	0
1	2	23	1	67	0	0	FALSE	2959	80	0
1	2	24	1	67	0	0	FALSE	1157	-80	0
1	2	26	1	67	0	0	FALSE	2933	-219	1
1	2	27	1	67	0	0	FALSE	1528	60	0
1	2	28	1	67	0	0	FALSE	2316	78	0
1	2	29	1	67	0	0	FALSE	2835	-19	1
1	2	30	1	67	0	0	FALSE	2097	159	0
1	2	31	1	67	0	0	FALSE	1326	-95	1
1	2	32	1	67	0	0	FALSE	2512	26	1
1	2	33	1	67	0	0	FALSE	3517	-170	0
1	2	34	1	67	0	0	FALSE	2560	-116	1
1	2	35	1	67	0	0	FALSE	2133	18	1
1	2	36	1	67	0	0	FALSE	3729	132	1
1	2	37	1	67	0	0	FALSE	3899	-116	1
1	2	38	1	67	0	0	FALSE	829	-90	1
1	2	39	1	67	0	0	FALSE	2217	-43	1
1	2	40	1	67	0	0	FALSE	922	-14	1
1	2	41	1	67	0	0	FALSE	1143	37	0
1	2	43	1	67	0	0	FALSE	1235	2	0
1	2	44	1	67	0	0	FALSE	1495	23	1
1	2	45	1	67	0	0	FALSE	2728	-28	1
1	2	47	1	67	0	0	FALSE	3944	66	1
1	2	48	1	67	0	0	FALSE	857	-20	1
1	2	49	1	67	0	0	FALSE	1751	-38	1
1	2	50	1	67	0	0	FALSE	903	26	1
1	3	1	1	70	0	0	FALSE	2378	82	1
1	3	2	1	70	0	0	FALSE	3173	-13	1
1	3	3	1	70	0	0	FALSE	2709	-37	0
1	3	4	1	70	0	0	FALSE	2190	42	1
1	3	5	1	70	0	0	FALSE	3165	19	0
1	3	6	1	70	0	0	FALSE	1242	18	1
1	3	7	1	70	0	0	FALSE	792	-17	0
1	3	8	1	70	0	0	FALSE	2487	-41	0
1	3	9	1	70	0	0	FALSE	2327	68	1
1	3	10	1	70	0	0	FALSE	2979	29	0
1	3	11	1	70	0	0	FALSE	1840	-22	0
1	3	12	1	70	0	0	FALSE	3862	-34	0
1	3	13	1	70	0	0	FALSE	3303	26	1
1	3	15	1	70	0	0	FALSE	2959	54	0
1	3	16	1	70	0	0	FALSE	1157	13	1
1	3	17	1	70	0	0	FALSE	3310	-82	0
1	3	18	1	70	0	0	FALSE	2933	-34	0
1	3	19	1	70	0	0	FALSE	1099	-40	0
1	3	20	1	70	0	0	FALSE	1528	45	1
1	3	22	1	70	0	0	FALSE	2835	15	1
1	3	23	1	70	0	0	FALSE	2097	35	1
1	3	27	1	70	0	0	FALSE	2560	-17	1
1	3	28	1	70	0	0	FALSE	2133	9	0
1	3	29	1	70	0	0	FALSE	3729	4	0
1	3	30	1	70	0	0	FALSE	3899	-98	0
1	3	31	1	70	0	0	FALSE	829	37	1
1	3	32	1	70	0	0	FALSE	3071	-39	0
1	3	33	1	70	0	0	FALSE	2217	60	1
1	3	34	1	70	0	0	FALSE	922	-3	1
1	3	35	1	70	0	0	FALSE	1143	-60	0
1	3	37	1	70	0	0	FALSE	1235	-12	0
1	3	38	1	70	0	0	FALSE	1495	-12	0
1	3	39	1	70	0	0	FALSE	2728	3	1
1	3	40	1	70	0	0	FALSE	3341	-26	0
1	3	41	1	70	0	0	FALSE	3944	39	1
1	3	42	1	70	0	0	FALSE	857	60	1
1	3	43	1	70	0	0	FALSE	1751	-171	0
1	3	44	1	70	0	0	FALSE	903	5	1
1	3	45	1	70	0	0	FALSE	3458	-14	1
1	3	46	1	70	0	0	FALSE	2694	-38	0
1	3	47	1	70	0	0	FALSE	2168	-12	1
1	3	48	1	70	0	0	FALSE	3990	-6	0
1	3	49	1	70	0	0	FALSE	1624	42	1
1	3	50	1	70	0	0	FALSE	1196	19	1
1	4	1	1	66	0	0	FALSE	2378	-82	0
1	4	2	1	66	0	0	FALSE	3173	13	0
1	4	3	1	66	0	0	FALSE	2709	37	0
1	4	4	1	66	0	0	FALSE	2190	-42	1
1	4	5	1	66	0	0	FALSE	3165	-19	0
1	4	6	1	66	0	0	FALSE	1242	-18	1
1	4	7	1	66	0	0	FALSE	792	17	0
1	4	8	1	66	0	0	FALSE	2487	41	0
1	4	9	1	66	0	0	FALSE	2327	-68	0
1	4	10	1	66	0	0	FALSE	2979	-29	0
1	4	11	1	66	0	0	FALSE	1840	22	1
1	4	12	1	66	0	0	FALSE	3862	34	0
1	4	13	1	66	0	0	FALSE	3303	-26	0
1	4	15	1	66	0	0	FALSE	2959	-54	0
1	4	16	1	66	0	0	FALSE	1157	-13	1
1	4	17	1	66	0	0	FALSE	3310	82	1
1	4	18	1	66	0	0	FALSE	2933	34	0
1	4	19	1	66	0	0	FALSE	1099	40	0
1	4	20	1	66	0	0	FALSE	1528	-45	0
1	4	22	1	66	0	0	FALSE	2835	-15	0
1	4	23	1	66	0	0	FALSE	2097	-35	0
1	4	27	1	66	0	0	FALSE	2560	17	0
1	4	28	1	66	0	0	FALSE	2133	-9	1
1	4	29	1	66	0	0	FALSE	3729	-4	0
1	4	30	1	66	0	0	FALSE	3899	98	0
1	4	31	1	66	0	0	FALSE	829	-37	0
1	4	32	1	66	0	0	FALSE	3071	39	0
1	4	33	1	66	0	0	FALSE	2217	-60	0
1	4	34	1	66	0	0	FALSE	922	3	0
1	4	35	1	66	0	0	FALSE	1143	60	1
1	4	37	1	66	0	0	FALSE	1235	12	0
1	4	38	1	66	0	0	FALSE	1495	12	0
1	4	39	1	66	0	0	FALSE	2728	-3	1
1	4	40	1	66	0	0	FALSE	3341	26	0
1	4	41	1	66	0	0	FALSE	3944	-39	0
1	4	42	1	66	0	0	FALSE	857	-60	0
1	4	43	1	66	0	0	FALSE	1751	171	0
1	4	44	1	66	0	0	FALSE	903	-5	1
1	4	45	1	66	0	0	FALSE	3458	14	0
1	4	46	1	66	0	0	FALSE	2694	38	0
1	4	47	1	66	0	0	FALSE	2168	12	0
1	4	48	1	66	0	0	FALSE	3990	6	0
1	4	49	1	66	0	0	FALSE	1624	-42	1
1	4	50	1	66	0	0	FALSE	1196	-19	1
1	5	2	1	64	0	0	FALSE	885	-32	0
1	5	3	1	64	0	0	FALSE	2798	-11	0
1	5	4	1	64	0	0	FALSE	2892	35	0
1	5	5	1	64	0	0	FALSE	2649	10	0
1	5	6	1	64	0	0	FALSE	3218	-27	0
1	5	7	1	64	0	0	FALSE	2912	90	0
1	5	8	1	64	0	0	FALSE	1260	-84	0
1	5	9	1	64	0	0	FALSE	807	-147	0
1	5	10	1	64	0	0	FALSE	844	-65	0
1	5	11	1	64	0	0	FALSE	1258	2	0
1	5	12	1	64	0	0	FALSE	3645	224	0
1	5	13	1	64	0	0	FALSE	1968	-35	0
1	5	14	1	64	0	0	FALSE	3863	33	0
1	5	15	1	64	0	0	FALSE	2280	-58	0
1	5	16	1	64	0	0	FALSE	2506	16	0
1	5	17	1	64	0	0	FALSE	3212	-44	0
1	5	18	1	64	0	0	FALSE	2942	-5	0
1	5	19	1	64	0	0	FALSE	865	-43	0
1	5	20	1	64	0	0	FALSE	832	-56	0
1	5	21	1	64	0	0	FALSE	1352	-50	0
1	5	22	1	64	0	0	FALSE	2517	99	1
1	5	23	1	64	0	0	FALSE	821	58	0
1	5	24	1	64	0	0	FALSE	3945	-18	0
1	5	25	1	64	0	0	FALSE	2462	109	1
1	5	26	1	64	0	0	FALSE	3671	44	0
1	5	27	1	64	0	0	FALSE	1151	-27	0
1	5	28	1	64	0	0	FALSE	2840	42	0
1	5	29	1	64	0	0	FALSE	3831	38	0
1	5	30	1	64	0	0	FALSE	2238	-8	0
1	5	31	1	64	0	0	FALSE	1557	45	0
1	5	32	1	64	0	0	FALSE	3366	-61	0
1	5	33	1	64	0	0	FALSE	2040	-119	0
1	5	34	1	64	0	0	FALSE	2140	-20	0
1	5	35	1	64	0	0	FALSE	3429	-53	0
1	5	36	1	64	0	0	FALSE	1085	-78	0
1	5	37	1	64	0	0	FALSE	3756	-21	0
1	5	38	1	64	0	0	FALSE	3222	9	0
1	5	39	1	64	0	0	FALSE	1598	-33	1
1	5	40	1	64	0	0	FALSE	2845	-82	0
1	5	41	1	64	0	0	FALSE	2069	-37	0
1	5	42	1	64	0	0	FALSE	3204	-66	0
1	5	43	1	64	0	0	FALSE	2473	43	1
1	5	44	1	64	0	0	FALSE	3539	-12	0
1	5	45	1	64	0	0	FALSE	1260	-77	0
1	5	46	1	64	0	0	FALSE	2405	63	0
1	5	47	1	64	0	0	FALSE	3626	-53	0
1	5	48	1	64	0	0	FALSE	3873	-19	0
1	5	49	1	64	0	0	FALSE	1006	-77	0
1	5	50	1	64	0	0	FALSE	3563	-71	0
1	6	2	1	65	0	0	FALSE	885	32	0
1	6	3	1	65	0	0	FALSE	2798	11	0
1	6	4	1	65	0	0	FALSE	2892	-35	0
1	6	5	1	65	0	0	FALSE	2649	-10	0
1	6	6	1	65	0	0	FALSE	3218	27	0
1	6	7	1	65	0	0	FALSE	2912	-90	0
1	6	8	1	65	0	0	FALSE	1260	84	1
1	6	9	1	65	0	0	FALSE	807	147	1
1	6	10	1	65	0	0	FALSE	844	65	0
1	6	11	1	65	0	0	FALSE	1258	-2	1
1	6	12	1	65	0	0	FALSE	3645	-224	0
1	6	13	1	65	0	0	FALSE	1968	35	0
1	6	14	1	65	0	0	FALSE	3863	-33	0
1	6	15	1	65	0	0	FALSE	2280	58	1
1	6	16	1	65	0	0	FALSE	2506	-16	0
1	6	17	1	65	0	0	FALSE	3212	44	1
1	6	18	1	65	0	0	FALSE	2942	5	0
1	6	19	1	65	0	0	FALSE	865	43	1
1	6	20	1	65	0	0	FALSE	832	56	0
1	6	21	1	65	0	0	FALSE	1352	50	1
1	6	22	1	65	0	0	FALSE	2517	-99	0
1	6	23	1	65	0	0	FALSE	821	-58	0
1	6	24	1	65	0	0	FALSE	3945	18	0
1	6	25	1	65	0	0	FALSE	2462	-109	0
1	6	26	1	65	0	0	FALSE	3671	-44	0
1	6	27	1	65	0	0	FALSE	1151	27	1
1	6	28	1	65	0	0	FALSE	2840	-42	0
1	6	29	1	65	0	0	FALSE	3831	-38	0
1	6	30	1	65	0	0	FALSE	2238	8	0
1	6	31	1	65	0	0	FALSE	1557	-45	0
1	6	32	1	65	0	0	FALSE	3366	61	1
1	6	33	1	65	0	0	FALSE	2040	119	1
1	6	34	1	65	0	0	FALSE	2140	20	0
1	6	35	1	65	0	0	FALSE	3429	53	0
1	6	36	1	65	0	0	FALSE	1085	78	1
1	6	37	1	65	0	0	FALSE	3756	21	0
1	6	38	1	65	0	0	FALSE	3222	-9	0
1	6	39	1	65	0	0	FALSE	1598	33	1
1	6	40	1	65	0	0	FALSE	2845	82	0
1	6	41	1	65	0	0	FALSE	2069	37	0
1	6	42	1	65	0	0	FALSE	3204	66	1
1	6	43	1	65	0	0	FALSE	2473	-43	0
1	6	44	1	65	0	0	FALSE	3539	12	0
1	6	45	1	65	0	0	FALSE	1260	77	1
1	6	46	1	65	0	0	FALSE	2405	-63	0
1	6	47	1	65	0	0	FALSE	3626	53	0
1	6	48	1	65	0	0	FALSE	3873	19	0
1	6	49	1	65	0	0	FALSE	1006	77	1
1	6	50	1	65	0	0	FALSE	3563	71	0
1	7	2	1	75	0	0	FALSE	2835	-26	0
1	7	3	1	75	0	0	FALSE	3618	37	0
1	7	4	1	75	0	0	FALSE	995	-11	0
1	7	5	1	75	0	0	FALSE	3276	47	1
1	7	6	1	75	0	0	FALSE	3767	16	0
1	7	7	1	75	0	0	FALSE	1189	16	1
1	7	8	1	75	0	0	FALSE	2124	-29	0
1	7	9	1	75	0	0	FALSE	2831	-200	0
1	7	10	1	75	0	0	FALSE	2806	32	1
1	7	11	1	75	0	0	FALSE	3551	-21	0
1	7	12	1	75	0	0	FALSE	1622	-45	0
1	7	13	1	75	0	0	FALSE	2310	21	0
1	7	14	1	75	0	0	FALSE	2594	22	1
1	7	15	1	75	0	0	FALSE	984	-51	0
1	7	16	1	75	0	0	FALSE	2255	20	1
1	7	17	1	75	0	0	FALSE	1789	43	1
1	7	18	1	75	0	0	FALSE	3407	-27	0
1	7	19	1	75	0	0	FALSE	1765	62	1
1	7	20	1	75	0	0	FALSE	2943	-21	0
1	7	21	1	75	0	0	FALSE	2519	39	1
1	7	22	1	75	0	0	FALSE	1930	32	1
1	7	23	1	75	0	0	FALSE	3705	-65	0
1	7	24	1	75	0	0	FALSE	1605	-47	0
1	7	25	1	75	0	0	FALSE	2006	-105	0
1	7	26	1	75	0	0	FALSE	1963	-50	0
1	7	27	1	75	0	0	FALSE	1252	27	1
1	7	28	1	75	0	0	FALSE	2426	-44	0
1	7	29	1	75	0	0	FALSE	1858	-72	1
1	7	30	1	75	0	0	FALSE	999	-68	0
1	7	31	1	75	0	0	FALSE	1581	-11	1
1	7	32	1	75	0	0	FALSE	1344	223	0
1	7	33	1	75	0	0	FALSE	3388	125	0
1	7	34	1	75	0	0	FALSE	1808	-1	0
1	7	35	1	75	0	0	FALSE	3747	-19	0
1	7	36	1	75	0	0	FALSE	1151	9	1
1	7	37	1	75	0	0	FALSE	3599	-67	0
1	7	38	1	75	0	0	FALSE	3203	-71	0
1	7	39	1	75	0	0	FALSE	3981	-17	0
1	7	40	1	75	0	0	FALSE	3031	9	0
1	7	41	1	75	0	0	FALSE	1764	20	0
1	7	42	1	75	0	0	FALSE	1919	27	1
1	7	43	1	75	0	0	FALSE	2525	-32	0
1	7	44	1	75	0	0	FALSE	2259	-35	0
1	7	45	1	75	0	0	FALSE	1680	-38	0
1	7	46	1	75	0	0	FALSE	929	52	1
1	7	47	1	75	0	0	FALSE	2473	24	0
1	7	48	1	75	0	0	FALSE	3554	-42	0
1	7	49	1	75	0	0	FALSE	1010	26	1
1	7	50	1	75	0	0	FALSE	987	-43	0
1	8	2	1	69	0	0	FALSE	2835	26	1
1	8	3	1	69	0	0	FALSE	3618	-37	0
1	8	4	1	69	0	0	FALSE	995	11	1
1	8	5	1	69	0	0	FALSE	3276	-47	0
1	8	6	1	69	0	0	FALSE	3767	-16	0
1	8	7	1	69	0	0	FALSE	1189	-16	1
1	8	8	1	69	0	0	FALSE	2124	29	1
1	8	9	1	69	0	0	FALSE	2831	200	1
1	8	10	1	69	0	0	FALSE	2806	-32	0
1	8	11	1	69	0	0	FALSE	3551	21	1
1	8	12	1	69	0	0	FALSE	1622	45	1
1	8	13	1	69	0	0	FALSE	2310	-21	0
1	8	14	1	69	0	0	FALSE	2594	-22	1
1	8	15	1	69	0	0	FALSE	984	51	1
1	8	16	1	69	0	0	FALSE	2255	-20	0
1	8	17	1	69	0	0	FALSE	1789	-43	0
1	8	18	1	69	0	0	FALSE	3407	27	1
1	8	19	1	69	0	0	FALSE	1765	-62	0
1	8	20	1	69	0	0	FALSE	2943	21	0
1	8	21	1	69	0	0	FALSE	2519	-39	1
1	8	22	1	69	0	0	FALSE	1930	-32	0
1	8	23	1	69	0	0	FALSE	3705	65	1
1	8	24	1	69	0	0	FALSE	1605	47	1
1	8	25	1	69	0	0	FALSE	2006	105	1
1	8	26	1	69	0	0	FALSE	1963	50	0
1	8	27	1	69	0	0	FALSE	1252	-27	0
1	8	28	1	69	0	0	FALSE	2426	44	0
1	8	29	1	69	0	0	FALSE	1858	72	1
1	8	30	1	69	0	0	FALSE	999	68	1
1	8	31	1	69	0	0	FALSE	1581	11	0
1	8	32	1	69	0	0	FALSE	1344	-223	0
1	8	33	1	69	0	0	FALSE	3388	-125	0
1	8	34	1	69	0	0	FALSE	1808	1	0
1	8	35	1	69	0	0	FALSE	3747	19	0
1	8	36	1	69	0	0	FALSE	1151	-9	1
1	8	37	1	69	0	0	FALSE	3599	67	0
1	8	38	1	69	0	0	FALSE	3203	71	1
1	8	39	1	69	0	0	FALSE	3981	17	1
1	8	40	1	69	0	0	FALSE	3031	-9	0
1	8	41	1	69	0	0	FALSE	1764	-20	0
1	8	42	1	69	0	0	FALSE	1919	-27	1
1	8	43	1	69	0	0	FALSE	2525	32	1
1	8	44	1	69	0	0	FALSE	2259	35	1
1	8	45	1	69	0	0	FALSE	1680	38	0
1	8	46	1	69	0	0	FALSE	929	-52	0
1	8	47	1	69	0	0	FALSE	2473	-24	0
1	8	48	1	69	0	0	FALSE	3554	42	0
1	8	49	1	69	0	0	FALSE	1010	-26	0
1	8	50	1	69	0	0	FALSE	987	43	0
1	9	2	1	66	0	0	FALSE	3338	72	0
1	9	3	1	66	0	0	FALSE	839	107	0
1	9	4	1	66	0	0	FALSE	1623	67	0
1	9	5	1	66	0	0	FALSE	3877	-25	0
1	9	6	1	66	0	0	FALSE	804	1	0
1	9	7	1	66	0	0	FALSE	1358	63	1
1	9	8	1	66	0	0	FALSE	3950	17	0
1	9	9	1	66	0	0	FALSE	3504	-5	0
1	9	10	1	66	0	0	FALSE	2460	47	0
1	9	11	1	66	0	0	FALSE	1665	27	1
1	9	12	1	66	0	0	FALSE	3197	41	1
1	9	13	1	66	0	0	FALSE	3730	22	0
1	9	14	1	66	0	0	FALSE	1230	71	0
1	9	15	1	66	0	0	FALSE	3205	28	0
1	9	16	1	66	0	0	FALSE	1796	21	0
1	9	17	1	66	0	0	FALSE	2607	-20	0
1	9	18	1	66	0	0	FALSE	3488	12	0
1	9	19	1	66	0	0	FALSE	1750	-15	0
1	9	20	1	66	0	0	FALSE	1176	53	1
1	9	21	1	66	0	0	FALSE	2035	72	1
1	9	22	1	66	0	0	FALSE	2107	3	1
1	9	23	1	66	0	0	FALSE	1113	86	0
1	9	24	1	66	0	0	FALSE	864	36	0
1	9	25	1	66	0	0	FALSE	3343	-261	0
1	9	26	1	66	0	0	FALSE	860	30	0
1	9	27	1	66	0	0	FALSE	2854	38	1
1	9	28	1	66	0	0	FALSE	3668	68	0
1	9	29	1	66	0	0	FALSE	857	71	1
1	9	30	1	66	0	0	FALSE	1835	57	1
1	9	31	1	66	0	0	FALSE	2979	-17	0
1	9	32	1	66	0	0	FALSE	2765	88	1
1	9	33	1	66	0	0	FALSE	1563	55	0
1	9	34	1	66	0	0	FALSE	3352	-226	0
1	9	35	1	66	0	0	FALSE	3917	-22	0
1	9	36	1	66	0	0	FALSE	2143	-183	0
1	9	37	1	66	0	0	FALSE	2419	16	0
1	9	38	1	66	0	0	FALSE	3717	35	0
1	9	39	1	66	0	0	FALSE	2497	6	0
1	9	40	1	66	0	0	FALSE	2519	76	0
1	9	41	1	66	0	0	FALSE	2145	101	0
1	9	42	1	66	0	0	FALSE	3053	76	0
1	9	43	1	66	0	0	FALSE	3973	36	0
1	9	44	1	66	0	0	FALSE	1853	-15	0
1	9	45	1	66	0	0	FALSE	1748	152	1
1	9	46	1	66	0	0	FALSE	1135	26	1
1	9	47	1	66	0	0	FALSE	1158	11	0
1	9	48	1	66	0	0	FALSE	1459	-12	0
1	9	49	1	66	0	0	FALSE	1656	-17	1
1	9	50	1	66	0	0	FALSE	930	31	0
1	10	2	1	70	0	0	FALSE	3338	-72	0
1	10	3	1	70	0	0	FALSE	839	-107	1
1	10	4	1	70	0	0	FALSE	1623	-67	0
1	10	5	1	70	0	0	FALSE	3877	25	0
1	10	6	1	70	0	0	FALSE	804	-1	1
1	10	7	1	70	0	0	FALSE	1358	-63	0
1	10	8	1	70	0	0	FALSE	3950	-17	0
1	10	9	1	70	0	0	FALSE	3504	5	0
1	10	10	1	70	0	0	FALSE	2460	-47	1
1	10	11	1	70	0	0	FALSE	1665	-27	0
1	10	12	1	70	0	0	FALSE	3197	-41	1
1	10	13	1	70	0	0	FALSE	3730	-22	1
1	10	14	1	70	0	0	FALSE	1230	-71	0
1	10	15	1	70	0	0	FALSE	3205	-28	1
1	10	16	1	70	0	0	FALSE	1796	-21	0
1	10	17	1	70	0	0	FALSE	2607	20	0
1	10	18	1	70	0	0	FALSE	3488	-12	0
1	10	19	1	70	0	0	FALSE	1750	15	0
1	10	20	1	70	0	0	FALSE	1176	-53	0
1	10	21	1	70	0	0	FALSE	2035	-72	0
1	10	22	1	70	0	0	FALSE	2107	-3	0
1	10	23	1	70	0	0	FALSE	1113	-86	0
1	10	24	1	70	0	0	FALSE	864	-36	0
1	10	25	1	70	0	0	FALSE	3343	261	1
1	10	26	1	70	0	0	FALSE	860	-30	0
1	10	27	1	70	0	0	FALSE	2854	-38	1
1	10	28	1	70	0	0	FALSE	3668	-68	0
1	10	29	1	70	0	0	FALSE	857	-71	1
1	10	30	1	70	0	0	FALSE	1835	-57	0
1	10	31	1	70	0	0	FALSE	2979	17	1
1	10	32	1	70	0	0	FALSE	2765	-88	0
1	10	33	1	70	0	0	FALSE	1563	-55	0
1	10	34	1	70	0	0	FALSE	3352	226	0
1	10	35	1	70	0	0	FALSE	3917	22	1
1	10	36	1	70	0	0	FALSE	2143	183	1
1	10	37	1	70	0	0	FALSE	2419	-16	0
1	10	38	1	70	0	0	FALSE	3717	-35	0
1	10	39	1	70	0	0	FALSE	2497	-6	1
1	10	40	1	70	0	0	FALSE	2519	-76	0
1	10	41	1	70	0	0	FALSE	2145	-101	0
1	10	42	1	70	0	0	FALSE	3053	-76	0
1	10	43	1	70	0	0	FALSE	3973	-36	1
1	10	44	1	70	0	0	FALSE	1853	15	0
1	10	45	1	70	0	0	FALSE	1748	-152	0
1	10	46	1	70	0	0	FALSE	1135	-26	1
1	10	47	1	70	0	0	FALSE	1158	-11	0
1	10	48	1	70	0	0	FALSE	1459	12	0
1	10	49	1	70	0	0	FALSE	1656	17	1
1	10	50	1	70	0	0	FALSE	930	-31	0
1	11	2	0	64	0	2	FALSE	2149	-15	1
1	11	3	0	64	0	2	FALSE	913	3	0
1	11	4	0	64	0	2	FALSE	3320	-24	0
1	11	5	0	64	0	2	FALSE	1775	-55	1
1	11	6	0	64	0	2	FALSE	2262	24	0
1	11	7	0	64	0	2	FALSE	2283	-9	1
1	11	8	0	64	0	2	FALSE	2038	6	1
1	11	9	0	64	0	2	FALSE	3617	11	1
1	11	10	0	64	0	2	FALSE	1008	-1	0
1	11	11	0	64	0	2	FALSE	1300	11	0
1	11	12	0	64	0	2	FALSE	2574	-45	0
1	11	13	0	64	0	2	FALSE	3695	-15	0
1	11	14	0	64	0	2	FALSE	3507	-30	0
1	11	15	0	64	0	2	FALSE	1261	-50	0
1	11	16	0	64	0	2	FALSE	3690	-11	0
1	11	17	0	64	0	2	FALSE	3666	3	0
1	11	18	0	64	0	2	FALSE	2410	-55	0
1	11	19	0	64	0	2	FALSE	3593	-11	1
1	11	20	0	64	0	2	FALSE	1553	-40	0
1	11	21	0	64	0	2	FALSE	2565	-18	0
1	11	22	0	64	0	2	FALSE	960	7	1
1	11	23	0	64	0	2	FALSE	1742	1	0
1	11	24	0	64	0	2	FALSE	2153	-23	1
1	11	25	0	64	0	2	FALSE	3852	-46	0
1	11	26	0	64	0	2	FALSE	807	52	1
1	11	27	0	64	0	2	FALSE	2641	6	1
1	11	28	0	64	0	2	FALSE	3410	-3	0
1	11	29	0	64	0	2	FALSE	2950	-33	1
1	11	30	0	64	0	2	FALSE	1549	-8	0
1	11	31	0	64	0	2	FALSE	1127	21	1
1	11	32	0	64	0	2	FALSE	3421	-100	1
1	11	33	0	64	0	2	FALSE	3537	-40	0
1	11	34	0	64	0	2	FALSE	3914	-63	1
1	11	35	0	64	0	2	FALSE	1625	-28	1
1	11	36	0	64	0	2	FALSE	3391	-66	1
1	11	37	0	64	0	2	FALSE	2017	29	1
1	11	38	0	64	0	2	FALSE	848	12	1
1	11	39	0	64	0	2	FALSE	2342	-36	0
1	11	41	0	64	0	2	FALSE	1945	4	1
1	11	42	0	64	0	2	FALSE	3623	-17	0
1	11	43	0	64	0	2	FALSE	2220	-30	1
1	11	44	0	64	0	2	FALSE	1911	-2	1
1	11	45	0	64	0	2	FALSE	1239	-4	0
1	11	46	0	64	0	2	FALSE	1804	-145	0
1	11	47	0	64	0	2	FALSE	3805	-74	0
1	11	48	0	64	0	2	FALSE	2179	-96	0
1	11	49	0	64	0	2	FALSE	1253	33	1
1	11	50	0	64	0	2	FALSE	2939	-12	0
1	12	2	0	85	5	0	FALSE	2149	15	0
1	12	3	0	85	5	0	FALSE	913	-3	1
1	12	4	0	85	5	0	FALSE	3320	24	0
1	12	5	0	85	5	0	FALSE	1775	55	1
1	12	6	0	85	5	0	FALSE	2262	-24	1
1	12	7	0	85	5	0	FALSE	2283	9	0
1	12	8	0	85	5	0	FALSE	2038	-6	0
1	12	9	0	85	5	0	FALSE	3617	-11	0
1	12	10	0	85	5	0	FALSE	1008	1	0
1	12	11	0	85	5	0	FALSE	1300	-11	0
1	12	12	0	85	5	0	FALSE	2574	45	0
1	12	13	0	85	5	0	FALSE	3695	15	1
1	12	14	0	85	5	0	FALSE	3507	30	0
1	12	15	0	85	5	0	FALSE	1261	50	1
1	12	16	0	85	5	0	FALSE	3690	11	0
1	12	17	0	85	5	0	FALSE	3666	-3	1
1	12	18	0	85	5	0	FALSE	2410	55	1
1	12	19	0	85	5	0	FALSE	3593	11	1
1	12	20	0	85	5	0	FALSE	1553	40	1
1	12	21	0	85	5	0	FALSE	2565	18	0
1	12	22	0	85	5	0	FALSE	960	-7	0
1	12	23	0	85	5	0	FALSE	1742	-1	1
1	12	24	0	85	5	0	FALSE	2153	23	0
1	12	25	0	85	5	0	FALSE	3852	46	0
1	12	26	0	85	5	0	FALSE	807	-52	0
1	12	27	0	85	5	0	FALSE	2641	-6	1
1	12	28	0	85	5	0	FALSE	3410	3	0
1	12	29	0	85	5	0	FALSE	2950	33	1
1	12	30	0	85	5	0	FALSE	1549	8	1
1	12	31	0	85	5	0	FALSE	1127	-21	0
1	12	32	0	85	5	0	FALSE	3421	100	1
1	12	33	0	85	5	0	FALSE	3537	40	1
1	12	34	0	85	5	0	FALSE	3914	63	1
1	12	35	0	85	5	0	FALSE	1625	28	0
1	12	36	0	85	5	0	FALSE	3391	66	1
1	12	37	0	85	5	0	FALSE	2017	-29	1
1	12	38	0	85	5	0	FALSE	848	-12	1
1	12	39	0	85	5	0	FALSE	2342	36	0
1	12	41	0	85	5	0	FALSE	1945	-4	0
1	12	42	0	85	5	0	FALSE	3623	17	1
1	12	43	0	85	5	0	FALSE	2220	30	0
1	12	44	0	85	5	0	FALSE	1911	2	1
1	12	45	0	85	5	0	FALSE	1239	4	1
1	12	46	0	85	5	0	FALSE	1804	145	0
1	12	47	0	85	5	0	FALSE	3805	74	0
1	12	48	0	85	5	0	FALSE	2179	96	1
1	12	49	0	85	5	0	FALSE	1253	-33	0
1	12	50	0	85	5	0	FALSE	2939	12	0
1	27	1	1	62	0	0	FALSE	1772	13	0
1	27	3	1	62	0	0	FALSE	1165	41	1
1	27	5	1	62	0	0	FALSE	1042	25	1
1	27	6	1	62	0	0	FALSE	987	27	1
1	27	7	1	62	0	0	FALSE	503	-19	1
1	27	8	1	62	0	0	FALSE	2827	-1	0
1	27	9	1	62	0	0	FALSE	2229	-45	0
1	27	10	1	62	0	0	FALSE	1840	36	1
1	27	11	1	62	0	0	FALSE	612	-35	1
1	27	12	1	62	0	0	FALSE	1169	11	1
1	27	13	1	62	0	0	FALSE	709	9	0
1	27	15	1	62	0	0	FALSE	2560	44	1
1	27	16	1	62	0	0	FALSE	1433	39	1
1	27	17	1	62	0	0	FALSE	1099	-17	0
1	27	18	1	62	0	0	FALSE	778	53	1
1	27	19	1	62	0	0	FALSE	2316	29	0
1	27	20	1	62	0	0	FALSE	835	-62	1
1	27	21	1	62	0	0	FALSE	2097	67	1
1	27	22	1	62	0	0	FALSE	826	40	1
1	27	23	1	62	0	0	FALSE	1512	134	1
1	27	24	1	62	0	0	FALSE	2267	34	1
1	27	25	1	62	0	0	FALSE	1810	160	0
1	27	26	1	62	0	0	FALSE	633	81	1
1	27	27	1	62	0	0	FALSE	1479	-62	1
1	27	28	1	62	0	0	FALSE	2149	7	0
1	27	29	1	62	0	0	FALSE	2079	63	1
1	27	30	1	62	0	0	FALSE	1821	7	1
1	27	31	1	62	0	0	FALSE	2467	-54	0
1	27	33	1	62	0	0	FALSE	1893	-33	0
1	27	34	1	62	0	0	FALSE	2336	27	1
1	27	35	1	62	0	0	FALSE	985	-32	0
1	27	36	1	62	0	0	FALSE	2245	33	0
1	27	37	1	62	0	0	FALSE	728	7	0
1	27	38	1	62	0	0	FALSE	2091	30	0
1	27	39	1	62	0	0	FALSE	694	1	1
1	27	40	1	62	0	0	FALSE	1857	-25	0
1	27	41	1	62	0	0	FALSE	501	97	0
1	27	42	1	62	0	0	FALSE	1653	-32	1
1	27	43	1	62	0	0	FALSE	2208	-37	0
1	27	44	1	62	0	0	FALSE	944	-38	0
1	27	45	1	62	0	0	FALSE	1168	73	1
1	27	46	1	62	0	0	FALSE	1990	85	1
1	27	47	1	62	0	0	FALSE	1124	59	1
1	27	48	1	62	0	0	FALSE	2696	4	0
1	27	49	1	62	0	0	FALSE	2530	7	0
1	27	50	1	62	0	0	FALSE	722	150	1
1	28	1	1	65	0	0	FALSE	1772	-13	0
1	28	3	1	65	0	0	FALSE	1165	-41	0
1	28	5	1	65	0	0	FALSE	1042	-25	0
1	28	6	1	65	0	0	FALSE	987	-27	0
1	28	7	1	65	0	0	FALSE	503	19	1
1	28	8	1	65	0	0	FALSE	2827	1	0
1	28	9	1	65	0	0	FALSE	2229	45	1
1	28	10	1	65	0	0	FALSE	1840	-36	0
1	28	11	1	65	0	0	FALSE	612	35	1
1	28	12	1	65	0	0	FALSE	1169	-11	0
1	28	13	1	65	0	0	FALSE	709	-9	0
1	28	15	1	65	0	0	FALSE	2560	-44	0
1	28	16	1	65	0	0	FALSE	1433	-39	0
1	28	17	1	65	0	0	FALSE	1099	17	0
1	28	18	1	65	0	0	FALSE	778	-53	0
1	28	19	1	65	0	0	FALSE	2316	-29	1
1	28	20	1	65	0	0	FALSE	835	62	0
1	28	21	1	65	0	0	FALSE	2097	-67	0
1	28	22	1	65	0	0	FALSE	826	-40	0
1	28	23	1	65	0	0	FALSE	1512	-134	0
1	28	24	1	65	0	0	FALSE	2267	-34	0
1	28	25	1	65	0	0	FALSE	1810	-160	0
1	28	26	1	65	0	0	FALSE	633	-81	0
1	28	27	1	65	0	0	FALSE	1479	62	0
1	28	28	1	65	0	0	FALSE	2149	-7	1
1	28	29	1	65	0	0	FALSE	2079	-63	0
1	28	30	1	65	0	0	FALSE	1821	-7	0
1	28	31	1	65	0	0	FALSE	2467	54	0
1	28	33	1	65	0	0	FALSE	1893	33	1
1	28	34	1	65	0	0	FALSE	2336	-27	0
1	28	35	1	65	0	0	FALSE	985	32	1
1	28	36	1	65	0	0	FALSE	2245	-33	0
1	28	37	1	65	0	0	FALSE	728	-7	1
1	28	38	1	65	0	0	FALSE	2091	-30	0
1	28	39	1	65	0	0	FALSE	694	-1	0
1	28	40	1	65	0	0	FALSE	1857	25	1
1	28	41	1	65	0	0	FALSE	501	-97	0
1	28	42	1	65	0	0	FALSE	1653	32	1
1	28	43	1	65	0	0	FALSE	2208	37	0
1	28	44	1	65	0	0	FALSE	944	38	1
1	28	45	1	65	0	0	FALSE	1168	-73	0
1	28	46	1	65	0	0	FALSE	1990	-85	0
1	28	47	1	65	0	0	FALSE	1124	-59	0
1	28	48	1	65	0	0	FALSE	2696	-4	0
1	28	49	1	65	0	0	FALSE	2530	-7	0
1	28	50	1	65	0	0	FALSE	722	-150	0
1	39	1	0	67	10	10	FALSE	544	-72	0
1	39	2	0	67	10	10	FALSE	1378	52	1
1	39	3	0	67	10	10	FALSE	923	79	1
1	39	4	0	67	10	10	FALSE	709	26	0
1	39	5	0	67	10	10	FALSE	2440	-48	0
1	39	6	0	67	10	10	FALSE	1165	72	1
1	39	7	0	67	10	10	FALSE	2492	34	1
1	39	8	0	67	10	10	FALSE	1042	70	1
1	39	9	0	67	10	10	FALSE	987	19	0
1	39	10	0	67	10	10	FALSE	503	44	1
1	39	11	0	67	10	10	FALSE	2827	21	0
1	39	12	0	67	10	10	FALSE	2229	16	0
1	39	13	0	67	10	10	FALSE	1840	99	1
1	39	14	0	67	10	10	FALSE	612	-7	0
1	39	15	0	67	10	10	FALSE	2303	131	0
1	39	16	0	67	10	10	FALSE	1169	-27	0
1	39	17	0	67	10	10	FALSE	709	64	0
1	39	18	0	67	10	10	FALSE	2657	-12	0
1	39	19	0	67	10	10	FALSE	2560	109	1
1	39	20	0	67	10	10	FALSE	1433	60	0
1	39	21	0	67	10	10	FALSE	1099	75	1
1	39	22	0	67	10	10	FALSE	778	83	0
1	39	23	0	67	10	10	FALSE	2316	2	1
1	39	24	0	67	10	10	FALSE	835	83	1
1	39	25	0	67	10	10	FALSE	2097	6	0
1	39	26	0	67	10	10	FALSE	826	34	0
1	39	27	0	67	10	10	FALSE	1512	-56	0
1	39	28	0	67	10	10	FALSE	2267	-81	0
1	39	29	0	67	10	10	FALSE	1810	5	1
1	39	30	0	67	10	10	FALSE	633	-14	0
1	39	31	0	67	10	10	FALSE	1479	12	0
1	39	32	0	67	10	10	FALSE	2149	-1	1
1	39	33	0	67	10	10	FALSE	2079	-32	0
1	39	34	0	67	10	10	FALSE	1821	99	1
1	39	35	0	67	10	10	FALSE	2467	47	0
1	39	36	0	67	10	10	FALSE	1172	11	1
1	39	37	0	67	10	10	FALSE	1893	3	0
1	39	38	0	67	10	10	FALSE	2336	71	0
1	39	39	0	67	10	10	FALSE	985	5	1
1	39	41	0	67	10	10	FALSE	728	-16	0
1	39	43	0	67	10	10	FALSE	694	62	1
1	39	44	0	67	10	10	FALSE	1857	25	0
1	39	45	0	67	10	10	FALSE	501	125	1
1	39	46	0	67	10	10	FALSE	1653	32	0
1	39	47	0	67	10	10	FALSE	2208	63	1
1	39	48	0	67	10	10	FALSE	944	33	1
1	39	50	0	67	10	10	FALSE	1990	35	1
1	40	1	0	77	0	0	FALSE	544	72	1
1	40	2	0	77	0	0	FALSE	1378	-52	0
1	40	3	0	77	0	0	FALSE	923	-79	0
1	40	4	0	77	0	0	FALSE	709	-26	1
1	40	5	0	77	0	0	FALSE	2440	48	0
1	40	6	0	77	0	0	FALSE	1165	-72	0
1	40	7	0	77	0	0	FALSE	2492	-34	0
1	40	8	0	77	0	0	FALSE	1042	-70	0
1	40	9	0	77	0	0	FALSE	987	-19	1
1	40	10	0	77	0	0	FALSE	503	-44	0
1	40	11	0	77	0	0	FALSE	2827	-21	0
1	40	12	0	77	0	0	FALSE	2229	-16	0
1	40	13	0	77	0	0	FALSE	1840	-99	0
1	40	14	0	77	0	0	FALSE	612	7	0
1	40	15	0	77	0	0	FALSE	2303	-131	0
1	40	16	0	77	0	0	FALSE	1169	27	1
1	40	17	0	77	0	0	FALSE	709	-64	0
1	40	18	0	77	0	0	FALSE	2657	12	0
1	40	19	0	77	0	0	FALSE	2560	-109	0
1	40	20	0	77	0	0	FALSE	1433	-60	0
1	40	21	0	77	0	0	FALSE	1099	-75	0
1	40	22	0	77	0	0	FALSE	778	-83	1
1	40	23	0	77	0	0	FALSE	2316	-2	0
1	40	24	0	77	0	0	FALSE	835	-83	0
1	40	25	0	77	0	0	FALSE	2097	-6	1
1	40	26	0	77	0	0	FALSE	826	-34	0
1	40	27	0	77	0	0	FALSE	1512	56	0
1	40	28	0	77	0	0	FALSE	2267	81	1
1	40	29	0	77	0	0	FALSE	1810	-5	1
1	40	30	0	77	0	0	FALSE	633	14	0
1	40	31	0	77	0	0	FALSE	1479	-12	0
1	40	32	0	77	0	0	FALSE	2149	1	1
1	40	33	0	77	0	0	FALSE	2079	32	1
1	40	34	0	77	0	0	FALSE	1821	-99	0
1	40	35	0	77	0	0	FALSE	2467	-47	1
1	40	36	0	77	0	0	FALSE	1172	-11	1
1	40	37	0	77	0	0	FALSE	1893	-3	1
1	40	38	0	77	0	0	FALSE	2336	-71	1
1	40	39	0	77	0	0	FALSE	985	-5	0
1	40	41	0	77	0	0	FALSE	728	16	0
1	40	43	0	77	0	0	FALSE	694	-62	0
1	40	44	0	77	0	0	FALSE	1857	-25	1
1	40	45	0	77	0	0	FALSE	501	-125	0
1	40	46	0	77	0	0	FALSE	1653	-32	1
1	40	47	0	77	0	0	FALSE	2208	-63	0
1	40	48	0	77	0	0	FALSE	944	-33	0
1	40	50	0	77	0	0	FALSE	1990	-35	1
1	43	2	0	74	13	0	FALSE	544	3	1
1	43	3	0	74	13	0	FALSE	1378	-42	0
1	43	4	0	74	13	0	FALSE	923	-102	0
1	43	5	0	74	13	0	FALSE	709	114	1
1	43	6	0	74	13	0	FALSE	1165	34	0
1	43	7	0	74	13	0	FALSE	1042	28	1
1	43	8	0	74	13	0	FALSE	987	-54	0
1	43	9	0	74	13	0	FALSE	503	-32	1
1	43	10	0	74	13	0	FALSE	2229	-27	0
1	43	11	0	74	13	0	FALSE	612	148	1
1	43	12	0	74	13	0	FALSE	2303	-47	0
1	43	13	0	74	13	0	FALSE	1169	0	1
1	43	14	0	74	13	0	FALSE	709	-20	0
1	43	15	0	74	13	0	FALSE	2657	-82	0
1	43	16	0	74	13	0	FALSE	2560	-46	0
1	43	17	0	74	13	0	FALSE	1099	76	1
1	43	18	0	74	13	0	FALSE	778	2	0
1	43	19	0	74	13	0	FALSE	2316	-9	0
1	43	20	0	74	13	0	FALSE	835	-73	0
1	43	21	0	74	13	0	FALSE	826	-60	0
1	43	22	0	74	13	0	FALSE	1512	13	1
1	43	23	0	74	13	0	FALSE	2267	-66	0
1	43	24	0	74	13	0	FALSE	633	49	1
1	43	25	0	74	13	0	FALSE	1479	-64	0
1	43	27	0	74	13	0	FALSE	2079	-28	0
1	43	28	0	74	13	0	FALSE	1821	-40	0
1	43	29	0	74	13	0	FALSE	2467	-42	0
1	43	30	0	74	13	0	FALSE	1172	28	1
1	43	32	0	74	13	0	FALSE	2336	-138	0
1	43	33	0	74	13	0	FALSE	985	11	1
1	43	34	0	74	13	0	FALSE	2245	-17	0
1	43	35	0	74	13	0	FALSE	728	32	1
1	43	36	0	74	13	0	FALSE	694	-67	0
1	43	37	0	74	13	0	FALSE	1857	-25	0
1	43	38	0	74	13	0	FALSE	501	49	1
1	43	39	0	74	13	0	FALSE	1653	-61	0
1	43	40	0	74	13	0	FALSE	2208	-23	0
1	43	41	0	74	13	0	FALSE	944	-20	1
1	43	43	0	74	13	0	FALSE	1990	-35	0
1	43	45	0	74	13	0	FALSE	2696	-82	0
1	43	46	0	74	13	0	FALSE	2530	-79	0
1	43	48	0	74	13	0	FALSE	722	-4	1
1	43	49	0	74	13	0	FALSE	2666	-104	0
1	43	50	0	74	13	0	FALSE	1549	-104	0
1	44	2	1	75	0	13	FALSE	544	-3	0
1	44	3	1	75	0	13	FALSE	1378	42	1
1	44	4	1	75	0	13	FALSE	923	102	1
1	44	5	1	75	0	13	FALSE	709	-114	0
1	44	6	1	75	0	13	FALSE	1165	-34	0
1	44	7	1	75	0	13	FALSE	1042	-28	0
1	44	8	1	75	0	13	FALSE	987	54	1
1	44	9	1	75	0	13	FALSE	503	32	0
1	44	10	1	75	0	13	FALSE	2229	27	1
1	44	11	1	75	0	13	FALSE	612	-148	0
1	44	12	1	75	0	13	FALSE	2303	47	0
1	44	13	1	75	0	13	FALSE	1169	0	0
1	44	14	1	75	0	13	FALSE	709	20	0
1	44	15	1	75	0	13	FALSE	2657	82	0
1	44	16	1	75	0	13	FALSE	2560	46	0
1	44	17	1	75	0	13	FALSE	1099	-76	0
1	44	18	1	75	0	13	FALSE	778	-2	0
1	44	19	1	75	0	13	FALSE	2316	9	1
1	44	20	1	75	0	13	FALSE	835	73	1
1	44	21	1	75	0	13	FALSE	826	60	0
1	44	22	1	75	0	13	FALSE	1512	-13	0
1	44	23	1	75	0	13	FALSE	2267	66	1
1	44	24	1	75	0	13	FALSE	633	-49	0
1	44	25	1	75	0	13	FALSE	1479	64	0
1	44	27	1	75	0	13	FALSE	2079	28	1
1	44	28	1	75	0	13	FALSE	1821	40	0
1	44	29	1	75	0	13	FALSE	2467	42	1
1	44	30	1	75	0	13	FALSE	1172	-28	0
1	44	32	1	75	0	13	FALSE	2336	138	0
1	44	33	1	75	0	13	FALSE	985	-11	1
1	44	34	1	75	0	13	FALSE	2245	17	0
1	44	35	1	75	0	13	FALSE	728	-32	0
1	44	36	1	75	0	13	FALSE	694	67	0
1	44	37	1	75	0	13	FALSE	1857	25	0
1	44	38	1	75	0	13	FALSE	501	-49	0
1	44	39	1	75	0	13	FALSE	1653	61	0
1	44	40	1	75	0	13	FALSE	2208	23	0
1	44	41	1	75	0	13	FALSE	944	20	1
1	44	43	1	75	0	13	FALSE	1990	35	0
1	44	45	1	75	0	13	FALSE	2696	82	0
1	44	46	1	75	0	13	FALSE	2530	79	0
1	44	48	1	75	0	13	FALSE	722	4	0
1	44	49	1	75	0	13	FALSE	2666	104	1
1	44	50	1	75	0	13	FALSE	1549	104	0
1	45	2	1	71	0	0	FALSE	1772	37	0
1	45	3	1	71	0	0	FALSE	544	-14	1
1	45	4	1	71	0	0	FALSE	923	-37	0
1	45	5	1	71	0	0	FALSE	709	-47	0
1	45	6	1	71	0	0	FALSE	2440	-48	1
1	45	7	1	71	0	0	FALSE	1165	-5	1
1	45	8	1	71	0	0	FALSE	2492	31	1
1	45	9	1	71	0	0	FALSE	1042	-41	0
1	45	10	1	71	0	0	FALSE	987	-41	0
1	45	11	1	71	0	0	FALSE	503	-61	0
1	45	12	1	71	0	0	FALSE	2827	-33	0
1	45	13	1	71	0	0	FALSE	2229	-61	0
1	45	14	1	71	0	0	FALSE	1840	30	1
1	45	15	1	71	0	0	FALSE	612	1	0
1	45	16	1	71	0	0	FALSE	2303	-138	0
1	45	17	1	71	0	0	FALSE	1169	83	1
1	45	18	1	71	0	0	FALSE	709	-55	0
1	45	19	1	71	0	0	FALSE	2657	-15	0
1	45	20	1	71	0	0	FALSE	2560	-16	0
1	45	21	1	71	0	0	FALSE	1433	4	0
1	45	22	1	71	0	0	FALSE	1099	-59	1
1	45	23	1	71	0	0	FALSE	778	7	1
1	45	24	1	71	0	0	FALSE	2316	-18	0
1	45	25	1	71	0	0	FALSE	835	15	0
1	45	26	1	71	0	0	FALSE	2097	31	0
1	45	27	1	71	0	0	FALSE	826	-39	0
1	45	28	1	71	0	0	FALSE	1512	0	0
1	45	29	1	71	0	0	FALSE	2267	5	0
1	45	31	1	71	0	0	FALSE	633	-14	1
1	45	32	1	71	0	0	FALSE	1479	-23	0
1	45	33	1	71	0	0	FALSE	2149	38	0
1	45	34	1	71	0	0	FALSE	2079	-36	1
1	45	35	1	71	0	0	FALSE	1821	-1	1
1	45	36	1	71	0	0	FALSE	2467	-4	0
1	45	37	1	71	0	0	FALSE	1172	-20	1
1	45	38	1	71	0	0	FALSE	1893	28	0
1	45	39	1	71	0	0	FALSE	2336	18	0
1	45	40	1	71	0	0	FALSE	985	50	0
1	45	41	1	71	0	0	FALSE	2245	10	0
1	45	42	1	71	0	0	FALSE	728	-36	1
1	45	43	1	71	0	0	FALSE	2091	11	0
1	45	44	1	71	0	0	FALSE	694	-24	0
1	45	45	1	71	0	0	FALSE	501	19	1
1	45	46	1	71	0	0	FALSE	1653	-8	0
1	45	47	1	71	0	0	FALSE	2208	-12	0
1	45	48	1	71	0	0	FALSE	944	-28	0
1	45	49	1	71	0	0	FALSE	1168	16	0
1	45	50	1	71	0	0	FALSE	1990	-4	0
1	46	2	1	68	0	20	FALSE	1772	-37	1
1	46	3	1	68	0	20	FALSE	544	14	0
1	46	4	1	68	0	20	FALSE	923	37	0
1	46	5	1	68	0	20	FALSE	709	47	1
1	46	6	1	68	0	20	FALSE	2440	48	1
1	46	7	1	68	0	20	FALSE	1165	5	0
1	46	8	1	68	0	20	FALSE	2492	-31	0
1	46	9	1	68	0	20	FALSE	1042	41	0
1	46	10	1	68	0	20	FALSE	987	41	1
1	46	11	1	68	0	20	FALSE	503	61	0
1	46	12	1	68	0	20	FALSE	2827	33	1
1	46	13	1	68	0	20	FALSE	2229	61	1
1	46	14	1	68	0	20	FALSE	1840	-30	0
1	46	15	1	68	0	20	FALSE	612	-1	0
1	46	16	1	68	0	20	FALSE	2303	138	1
1	46	17	1	68	0	20	FALSE	1169	-83	0
1	46	18	1	68	0	20	FALSE	709	55	0
1	46	19	1	68	0	20	FALSE	2657	15	0
1	46	20	1	68	0	20	FALSE	2560	16	0
1	46	21	1	68	0	20	FALSE	1433	-4	0
1	46	22	1	68	0	20	FALSE	1099	59	1
1	46	23	1	68	0	20	FALSE	778	-7	0
1	46	24	1	68	0	20	FALSE	2316	18	0
1	46	25	1	68	0	20	FALSE	835	-15	0
1	46	26	1	68	0	20	FALSE	2097	-31	0
1	46	27	1	68	0	20	FALSE	826	39	1
1	46	28	1	68	0	20	FALSE	1512	0	0
1	46	29	1	68	0	20	FALSE	2267	-5	0
1	46	31	1	68	0	20	FALSE	633	14	0
1	46	32	1	68	0	20	FALSE	1479	23	0
1	46	33	1	68	0	20	FALSE	2149	-38	0
1	46	34	1	68	0	20	FALSE	2079	36	1
1	46	35	1	68	0	20	FALSE	1821	1	1
1	46	36	1	68	0	20	FALSE	2467	4	1
1	46	37	1	68	0	20	FALSE	1172	20	1
1	46	38	1	68	0	20	FALSE	1893	-28	0
1	46	39	1	68	0	20	FALSE	2336	-18	0
1	46	40	1	68	0	20	FALSE	985	-50	0
1	46	41	1	68	0	20	FALSE	2245	-10	1
1	46	42	1	68	0	20	FALSE	728	36	1
1	46	43	1	68	0	20	FALSE	2091	-11	0
1	46	44	1	68	0	20	FALSE	694	24	0
1	46	45	1	68	0	20	FALSE	501	-19	0
1	46	46	1	68	0	20	FALSE	1653	8	0
1	46	47	1	68	0	20	FALSE	2208	12	0
1	46	48	1	68	0	20	FALSE	944	28	0
1	46	49	1	68	0	20	FALSE	1168	-16	0
1	46	50	1	68	0	20	FALSE	1990	4	0
2	17	1	1	68	1	3	FALSE	2307	-11	0
2	17	1	1	68	1	3	FALSE	1140	24	1
2	17	2	1	68	1	3	FALSE	972	-9	0
2	17	2	1	68	1	3	FALSE	573	176	1
2	17	3	1	68	1	3	FALSE	544	-31	0
2	17	3	1	68	1	3	FALSE	1454	3	0
2	17	4	1	68	1	3	FALSE	1905	16	0
2	17	4	1	68	1	3	FALSE	2492	71	1
2	17	5	1	68	1	3	FALSE	987	-33	0
2	17	5	1	68	1	3	FALSE	1623	14	0
2	17	6	1	68	1	3	FALSE	1313	-54	0
2	17	6	1	68	1	3	FALSE	1840	33	1
2	17	7	1	68	1	3	FALSE	2303	-57	0
2	17	7	1	68	1	3	FALSE	738	-8	0
2	17	8	1	68	1	3	FALSE	709	-47	1
2	17	8	1	68	1	3	FALSE	1720	40	1
2	17	9	1	68	1	3	FALSE	2866	-51	0
2	17	9	1	68	1	3	FALSE	2560	-22	0
2	17	10	1	68	1	3	FALSE	726	-48	0
2	17	10	1	68	1	3	FALSE	1099	95	1
2	17	11	1	68	1	3	FALSE	2316	-75	0
2	17	11	1	68	1	3	FALSE	844	-43	0
2	17	12	1	68	1	3	FALSE	2050	-151	0
2	17	12	1	68	1	3	FALSE	1810	50	1
2	17	13	1	68	1	3	FALSE	1623	-28	1
2	17	13	1	68	1	3	FALSE	1479	38	0
2	17	14	1	68	1	3	FALSE	2079	-48	0
2	17	14	1	68	1	3	FALSE	2885	64	0
2	17	15	1	68	1	3	FALSE	772	60	0
2	17	15	1	68	1	3	FALSE	2467	197	0
2	17	16	1	68	1	3	FALSE	2247	-167	0
2	17	16	1	68	1	3	FALSE	985	-133	0
2	17	17	1	68	1	3	FALSE	728	5	1
2	17	17	1	68	1	3	FALSE	1496	29	0
2	17	18	1	68	1	3	FALSE	694	-105	0
2	17	18	1	68	1	3	FALSE	1123	77	0
2	17	19	1	68	1	3	FALSE	1144	-57	0
2	17	19	1	68	1	3	FALSE	501	-39	0
2	17	20	1	68	1	3	FALSE	2208	-65	1
2	17	20	1	68	1	3	FALSE	1235	-55	0
2	17	21	1	68	1	3	FALSE	2125	-7	0
2	17	21	1	68	1	3	FALSE	1168	50	0
2	17	22	1	68	1	3	FALSE	1124	-132	0
2	17	22	1	68	1	3	FALSE	1542	67	1
2	17	23	1	68	1	3	FALSE	2679	-57	0
2	17	23	1	68	1	3	FALSE	2530	-19	0
2	17	24	1	68	1	3	FALSE	744	103	1
2	17	24	1	68	1	3	FALSE	722	141	1
2	17	25	1	68	1	3	FALSE	1818	-203	0
2	17	25	1	68	1	3	FALSE	801	17	1
2	17	26	1	68	1	3	FALSE	1477	5	1
2	17	26	1	68	1	3	FALSE	692	212	1
2	17	27	1	68	1	3	FALSE	1228	-46	0
2	17	27	1	68	1	3	FALSE	991	-2	0
2	17	28	1	68	1	3	FALSE	669	-118	0
2	17	28	1	68	1	3	FALSE	798	-60	1
2	17	29	1	68	1	3	FALSE	2553	-28	0
2	17	29	1	68	1	3	FALSE	1865	67	1
2	17	30	1	68	1	3	FALSE	1325	72	1
2	17	30	1	68	1	3	FALSE	2425	109	0
2	17	31	1	68	1	3	FALSE	1129	-14	0
2	17	31	1	68	1	3	FALSE	2662	33	0
2	17	32	1	68	1	3	FALSE	2017	-148	0
2	17	32	1	68	1	3	FALSE	1808	-60	0
2	17	33	1	68	1	3	FALSE	761	119	1
2	17	33	1	68	1	3	FALSE	605	182	1
2	17	34	1	68	1	3	FALSE	2451	-76	0
2	17	34	1	68	1	3	FALSE	2835	-3	0
2	17	35	1	68	1	3	FALSE	995	-60	0
2	17	35	1	68	1	3	FALSE	2688	-15	0
2	17	36	1	68	1	3	FALSE	2252	-37	1
2	17	36	1	68	1	3	FALSE	767	75	1
2	17	37	1	68	1	3	FALSE	2874	-50	0
2	17	37	1	68	1	3	FALSE	2216	-50	0
2	17	38	1	68	1	3	FALSE	2438	-168	0
2	17	38	1	68	1	3	FALSE	594	27	1
2	17	39	1	68	1	3	FALSE	1180	-47	0
2	17	39	1	68	1	3	FALSE	1177	19	0
2	17	40	1	68	1	3	FALSE	2794	-33	0
2	17	40	1	68	1	3	FALSE	2355	133	1
2	17	41	1	68	1	3	FALSE	1463	-96	0
2	17	41	1	68	1	3	FALSE	2745	-59	0
2	17	42	1	68	1	3	FALSE	2176	-63	0
2	17	42	1	68	1	3	FALSE	1635	80	1
2	17	43	1	68	1	3	FALSE	1249	24	0
2	17	43	1	68	1	3	FALSE	968	101	1
2	17	44	1	68	1	3	FALSE	1308	-137	0
2	17	44	1	68	1	3	FALSE	760	-79	0
2	17	45	1	68	1	3	FALSE	703	-2	0
2	17	45	1	68	1	3	FALSE	2094	53	0
2	17	46	1	68	1	3	FALSE	1506	-47	1
2	17	46	1	68	1	3	FALSE	2031	107	0
2	17	47	1	68	1	3	FALSE	919	-98	0
2	17	47	1	68	1	3	FALSE	942	-58	1
2	17	48	1	68	1	3	FALSE	2509	-124	0
2	17	48	1	68	1	3	FALSE	1267	131	1
2	17	49	1	68	1	3	FALSE	1195	-120	0
2	17	49	1	68	1	3	FALSE	929	160	1
2	17	50	1	68	1	3	FALSE	2054	1	0
2	17	50	1	68	1	3	FALSE	1671	30	0
2	19	1	0	68	4	0	FALSE	1554	20	0
2	19	2	0	68	4	0	FALSE	504	-135	0
2	19	3	0	68	4	0	FALSE	2748	32	1
2	19	4	0	68	4	0	FALSE	2378	13	0
2	19	5	0	68	4	0	FALSE	1209	-12	0
2	19	6	0	68	4	0	FALSE	1553	63	1
2	19	7	0	68	4	0	FALSE	947	67	1
2	19	8	0	68	4	0	FALSE	1273	-57	0
2	19	9	0	68	4	0	FALSE	2305	-69	0
2	19	10	0	68	4	0	FALSE	553	172	1
2	19	11	0	68	4	0	FALSE	2630	-178	0
2	19	12	0	68	4	0	FALSE	900	32	1
2	19	13	0	68	4	0	FALSE	870	29	1
2	19	14	0	68	4	0	FALSE	1016	3	0
2	19	15	0	68	4	0	FALSE	1155	-27	0
2	19	16	0	68	4	0	FALSE	1057	-124	0
2	19	17	0	68	4	0	FALSE	2857	40	1
2	19	18	0	68	4	0	FALSE	878	166	1
2	19	19	0	68	4	0	FALSE	2819	-111	0
2	19	20	0	68	4	0	FALSE	1133	-77	0
2	19	21	0	68	4	0	FALSE	1720	-115	0
2	19	22	0	68	4	0	FALSE	2133	-22	0
2	19	23	0	68	4	0	FALSE	1531	-120	0
2	19	24	0	68	4	0	FALSE	2358	84	1
2	19	25	0	68	4	0	FALSE	980	17	1
2	19	26	0	68	4	0	FALSE	2607	40	0
2	19	27	0	68	4	0	FALSE	500	280	1
2	19	28	0	68	4	0	FALSE	535	81	1
2	19	29	0	68	4	0	FALSE	1613	-120	0
2	19	30	0	68	4	0	FALSE	2593	-65	0
2	19	31	0	68	4	0	FALSE	1354	120	1
2	19	32	0	68	4	0	FALSE	857	-59	0
2	19	33	0	68	4	0	FALSE	1729	8	1
2	19	34	0	68	4	0	FALSE	2063	5	1
2	19	35	0	68	4	0	FALSE	1417	54	1
2	19	36	0	68	4	0	FALSE	2419	-64	0
2	19	37	0	68	4	0	FALSE	747	81	1
2	19	38	0	68	4	0	FALSE	2248	-127	0
2	19	39	0	68	4	0	FALSE	1158	61	1
2	19	40	0	68	4	0	FALSE	906	-37	0
2	19	41	0	68	4	0	FALSE	2824	-37	0
2	19	42	0	68	4	0	FALSE	1473	119	1
2	19	43	0	68	4	0	FALSE	2397	-36	1
2	19	44	0	68	4	0	FALSE	1950	28	0
2	19	45	0	68	4	0	FALSE	1480	-7	0
2	19	46	0	68	4	0	FALSE	1900	-50	0
2	19	47	0	68	4	0	FALSE	533	96	0
2	19	48	0	68	4	0	FALSE	2503	15	0
2	19	49	0	68	4	0	FALSE	1450	-19	0
2	19	50	0	68	4	0	FALSE	1780	-1	0
2	23	1	0	82	12	0	FALSE	1195	-37	0
2	23	2	0	82	12	0	FALSE	1671	30	0
2	23	3	0	82	12	0	FALSE	1590	68	1
2	23	4	0	82	12	0	FALSE	2738	59	0
2	23	5	0	82	12	0	FALSE	2116	-124	0
2	23	6	0	82	12	0	FALSE	1140	29	0
2	23	7	0	82	12	0	FALSE	2835	121	1
2	23	8	0	82	12	0	FALSE	972	12	0
2	23	9	0	82	12	0	FALSE	2095	-43	0
2	23	10	0	82	12	0	FALSE	1454	80	0
2	23	11	0	82	12	0	FALSE	2789	-99	0
2	23	12	0	82	12	0	FALSE	1905	38	1
2	23	13	0	82	12	0	FALSE	1623	-37	0
2	23	14	0	82	12	0	FALSE	1313	-104	0
2	23	15	0	82	12	0	FALSE	738	90	1
2	23	16	0	82	12	0	FALSE	1720	-73	0
2	23	17	0	82	12	0	FALSE	2866	19	1
2	23	18	0	82	12	0	FALSE	726	27	1
2	23	19	0	82	12	0	FALSE	1863	-141	0
2	23	20	0	82	12	0	FALSE	844	-89	0
2	23	21	0	82	12	0	FALSE	2050	-50	0
2	23	22	0	82	12	0	FALSE	2885	102	1
2	23	23	0	82	12	0	FALSE	772	-27	1
2	23	24	0	82	12	0	FALSE	1496	-19	0
2	23	25	0	82	12	0	FALSE	1123	75	1
2	23	26	0	82	12	0	FALSE	1144	-90	0
2	23	27	0	82	12	0	FALSE	2125	-44	0
2	23	28	0	82	12	0	FALSE	1542	98	1
2	23	29	0	82	12	0	FALSE	2679	-39	1
2	23	30	0	82	12	0	FALSE	744	50	1
2	23	31	0	82	12	0	FALSE	1818	-119	0
2	23	32	0	82	12	0	FALSE	991	25	1
2	23	33	0	82	12	0	FALSE	2553	-32	0
2	23	34	0	82	12	0	FALSE	1325	118	1
2	23	35	0	82	12	0	FALSE	2662	51	1
2	23	36	0	82	12	0	FALSE	1808	-62	0
2	23	37	0	82	12	0	FALSE	761	71	1
2	23	38	0	82	12	0	FALSE	2835	29	0
2	23	39	0	82	12	0	FALSE	995	-11	0
2	23	40	0	82	12	0	FALSE	2874	-102	0
2	23	41	0	82	12	0	FALSE	1056	58	1
2	23	42	0	82	12	0	FALSE	1872	-169	0
2	23	43	0	82	12	0	FALSE	594	27	1
2	23	44	0	82	12	0	FALSE	1907	70	0
2	23	45	0	82	12	0	FALSE	693	-54	0
2	23	46	0	82	12	0	FALSE	1180	-15	0
2	23	47	0	82	12	0	FALSE	2355	18	0
2	23	48	0	82	12	0	FALSE	1463	-30	0
2	23	49	0	82	12	0	FALSE	1249	2	1
2	23	50	0	82	12	0	FALSE	844	57	1
2	25	1	1	72	0	0	FALSE	2161	-197	0
2	25	1	1	72	0	0	FALSE	1749	-141	0
2	25	2	1	72	0	0	FALSE	1810	9	0
2	25	2	1	72	0	0	FALSE	1120	282	1
2	25	3	1	72	0	0	FALSE	1483	-69	0
2	25	3	1	72	0	0	FALSE	2658	-67	0
2	25	4	1	72	0	0	FALSE	2627	30	0
2	25	4	1	72	0	0	FALSE	2540	112	1
2	25	5	1	72	0	0	FALSE	1711	18	0
2	25	5	1	72	0	0	FALSE	1650	67	1
2	25	6	1	72	0	0	FALSE	746	-171	0
2	25	6	1	72	0	0	FALSE	2594	115	1
2	25	7	1	72	0	0	FALSE	2227	48	1
2	25	7	1	72	0	0	FALSE	2730	87	1
2	25	8	1	72	0	0	FALSE	1276	-55	0
2	25	8	1	72	0	0	FALSE	1795	8	1
2	25	9	1	72	0	0	FALSE	2942	-131	0
2	25	9	1	72	0	0	FALSE	1244	-58	0
2	25	10	1	72	0	0	FALSE	2424	77	0
2	25	10	1	72	0	0	FALSE	696	118	1
2	25	11	1	72	0	0	FALSE	2597	62	0
2	25	11	1	72	0	0	FALSE	2064	99	1
2	25	12	1	72	0	0	FALSE	2098	-117	0
2	25	12	1	72	0	0	FALSE	2603	-96	0
2	25	13	1	72	0	0	FALSE	2940	4	1
2	25	13	1	72	0	0	FALSE	608	192	1
2	25	14	1	72	0	0	FALSE	2781	-57	0
2	25	14	1	72	0	0	FALSE	2551	31	1
2	25	15	1	72	0	0	FALSE	2705	62	0
2	25	15	1	72	0	0	FALSE	1710	204	1
2	25	16	1	72	0	0	FALSE	2405	13	0
2	25	16	1	72	0	0	FALSE	918	147	0
2	25	17	1	72	0	0	FALSE	2649	22	0
2	25	17	1	72	0	0	FALSE	781	31	1
2	25	18	1	72	0	0	FALSE	1291	95	1
2	25	18	1	72	0	0	FALSE	1320	98	0
2	25	19	1	72	0	0	FALSE	865	-141	0
2	25	19	1	72	0	0	FALSE	2512	-114	0
2	25	20	1	72	0	0	FALSE	2536	-29	1
2	25	20	1	72	0	0	FALSE	2788	3	0
2	25	21	1	72	0	0	FALSE	2625	-107	0
2	25	21	1	72	0	0	FALSE	2008	61	1
2	25	22	1	72	0	0	FALSE	667	156	1
2	25	22	1	72	0	0	FALSE	824	249	1
2	25	23	1	72	0	0	FALSE	1757	-30	1
2	25	23	1	72	0	0	FALSE	976	204	1
2	25	24	1	72	0	0	FALSE	2076	-115	0
2	25	24	1	72	0	0	FALSE	1190	112	1
2	25	25	1	72	0	0	FALSE	2910	-159	0
2	25	25	1	72	0	0	FALSE	2967	137	1
2	25	26	1	72	0	0	FALSE	2884	-123	0
2	25	26	1	72	0	0	FALSE	1053	-41	0
2	25	27	1	72	0	0	FALSE	1211	-42	1
2	25	27	1	72	0	0	FALSE	1460	-6	0
2	25	28	1	72	0	0	FALSE	1903	-101	1
2	25	28	1	72	0	0	FALSE	2518	-14	0
2	25	29	1	72	0	0	FALSE	2807	-44	1
2	25	29	1	72	0	0	FALSE	2434	241	1
2	25	30	1	72	0	0	FALSE	2818	-118	0
2	25	30	1	72	0	0	FALSE	2910	195	1
2	25	31	1	72	0	0	FALSE	2325	-32	0
2	25	31	1	72	0	0	FALSE	799	51	1
2	25	32	1	72	0	0	FALSE	671	-122	0
2	25	32	1	72	0	0	FALSE	1028	123	1
2	25	33	1	72	0	0	FALSE	2414	-46	1
2	25	33	1	72	0	0	FALSE	1034	-18	0
2	25	34	1	72	0	0	FALSE	2040	-133	0
2	25	34	1	72	0	0	FALSE	2141	10	1
2	25	35	1	72	0	0	FALSE	1435	32	0
2	25	35	1	72	0	0	FALSE	848	90	1
2	25	36	1	72	0	0	FALSE	2315	-163	0
2	25	36	1	72	0	0	FALSE	1048	45	1
2	25	37	1	72	0	0	FALSE	1945	-64	1
2	25	37	1	72	0	0	FALSE	2511	75	1
2	25	38	1	72	0	0	FALSE	1064	-20	1
2	25	38	1	72	0	0	FALSE	2720	-14	0
2	25	39	1	72	0	0	FALSE	2737	24	1
2	25	39	1	72	0	0	FALSE	2239	214	1
2	25	40	1	72	0	0	FALSE	1805	-233	0
2	25	40	1	72	0	0	FALSE	745	64	1
2	25	41	1	72	0	0	FALSE	915	-146	0
2	25	41	1	72	0	0	FALSE	2753	-20	0
2	25	42	1	72	0	0	FALSE	1447	10	1
2	25	42	1	72	0	0	FALSE	666	127	0
2	25	43	1	72	0	0	FALSE	2304	-105	0
2	25	43	1	72	0	0	FALSE	2193	-88	0
2	25	44	1	72	0	0	FALSE	2629	-72	0
2	25	44	1	72	0	0	FALSE	1398	59	1
2	25	45	1	72	0	0	FALSE	1979	-41	0
2	25	45	1	72	0	0	FALSE	2220	17	0
2	25	46	1	72	0	0	FALSE	2080	-205	0
2	25	46	1	72	0	0	FALSE	1025	196	1
2	25	47	1	72	0	0	FALSE	2958	-80	0
2	25	47	1	72	0	0	FALSE	2352	0	0
2	25	48	1	72	0	0	FALSE	2300	62	1
2	25	48	1	72	0	0	FALSE	1698	97	0
2	25	49	1	72	0	0	FALSE	1346	1	0
2	25	49	1	72	0	0	FALSE	1311	338	0
2	25	50	1	72	0	0	FALSE	2543	-6	0
2	25	50	1	72	0	0	FALSE	2391	82	0
2	29	1	0	75	5	0	FALSE	2492	-5	0
2	29	2	0	75	5	0	FALSE	987	-2	0
2	29	3	0	75	5	0	FALSE	2827	22	0
2	29	4	0	75	5	0	FALSE	2303	-71	0
2	29	5	0	75	5	0	FALSE	709	-73	0
2	29	6	0	75	5	0	FALSE	2560	-54	0
2	29	7	0	75	5	0	FALSE	1099	39	1
2	29	8	0	75	5	0	FALSE	2316	227	1
2	29	9	0	75	5	0	FALSE	2097	-170	0
2	29	10	0	75	5	0	FALSE	1512	20	0
2	29	11	0	75	5	0	FALSE	1810	36	0
2	29	12	0	75	5	0	FALSE	1479	-35	0
2	29	13	0	75	5	0	FALSE	2079	96	1
2	29	14	0	75	5	0	FALSE	2467	41	1
2	29	15	0	75	5	0	FALSE	1893	-47	0
2	29	16	0	75	5	0	FALSE	985	-69	0
2	29	17	0	75	5	0	FALSE	728	18	0
2	29	18	0	75	5	0	FALSE	694	244	1
2	29	19	0	75	5	0	FALSE	501	64	1
2	29	20	0	75	5	0	FALSE	2208	-133	0
2	29	21	0	75	5	0	FALSE	1168	-16	0
2	29	22	0	75	5	0	FALSE	1124	-82	0
2	29	23	0	75	5	0	FALSE	2530	12	0
2	29	24	0	75	5	0	FALSE	722	39	1
2	29	25	0	75	5	0	FALSE	1549	83	1
2	29	26	0	75	5	0	FALSE	801	94	1
2	29	27	0	75	5	0	FALSE	1477	20	0
2	29	28	0	75	5	0	FALSE	1228	-34	0
2	29	29	0	75	5	0	FALSE	798	-53	0
2	29	30	0	75	5	0	FALSE	1635	69	1
2	29	31	0	75	5	0	FALSE	1865	74	1
2	29	32	0	75	5	0	FALSE	2063	19	0
2	29	33	0	75	5	0	FALSE	2425	-31	0
2	29	34	0	75	5	0	FALSE	2115	-17	0
2	29	35	0	75	5	0	FALSE	1129	82	1
2	29	36	0	75	5	0	FALSE	2017	-144	0
2	29	37	0	75	5	0	FALSE	605	84	1
2	29	38	0	75	5	0	FALSE	2451	-14	0
2	29	39	0	75	5	0	FALSE	2688	-27	0
2	29	40	0	75	5	0	FALSE	2505	68	1
2	29	41	0	75	5	0	FALSE	2252	-81	0
2	29	42	0	75	5	0	FALSE	2216	-51	0
2	29	43	0	75	5	0	FALSE	2438	-45	0
2	29	44	0	75	5	0	FALSE	2001	3	0
2	29	45	0	75	5	0	FALSE	1637	-47	0
2	29	46	0	75	5	0	FALSE	1177	-141	0
2	29	47	0	75	5	0	FALSE	2794	56	1
2	29	48	0	75	5	0	FALSE	2109	66	0
2	29	49	0	75	5	0	FALSE	2745	-78	0
2	29	50	0	75	5	0	FALSE	1635	-11	0
2	31	1	0	74	5	10	FALSE	923	17	0
2	31	2	0	74	5	10	FALSE	2440	-105	0
2	31	3	0	74	5	10	FALSE	2492	39	0
2	31	4	0	74	5	10	FALSE	987	11	0
2	31	5	0	74	5	10	FALSE	2827	-68	0
2	31	6	0	74	5	10	FALSE	1840	85	1
2	31	7	0	74	5	10	FALSE	2303	-76	0
2	31	8	0	74	5	10	FALSE	709	44	1
2	31	9	0	74	5	10	FALSE	2560	-49	0
2	31	10	0	74	5	10	FALSE	1099	-26	0
2	31	11	0	74	5	10	FALSE	2316	-68	0
2	31	12	0	74	5	10	FALSE	2097	83	1
2	31	13	0	74	5	10	FALSE	1512	34	0
2	31	14	0	74	5	10	FALSE	1810	46	0
2	31	15	0	74	5	10	FALSE	1479	152	1
2	31	16	0	74	5	10	FALSE	2079	-99	0
2	31	17	0	74	5	10	FALSE	2467	62	0
2	31	18	0	74	5	10	FALSE	1893	-77	0
2	31	19	0	74	5	10	FALSE	985	0	0
2	31	20	0	74	5	10	FALSE	728	-9	1
2	31	21	0	74	5	10	FALSE	694	-38	0
2	31	22	0	74	5	10	FALSE	501	-88	0
2	31	23	0	74	5	10	FALSE	2208	-28	0
2	31	24	0	74	5	10	FALSE	1168	26	1
2	31	25	0	74	5	10	FALSE	1124	-117	0
2	31	26	0	74	5	10	FALSE	2530	-27	0
2	31	27	0	74	5	10	FALSE	722	87	1
2	31	28	0	74	5	10	FALSE	1549	45	1
2	31	29	0	74	5	10	FALSE	801	64	1
2	31	30	0	74	5	10	FALSE	1477	51	1
2	31	31	0	74	5	10	FALSE	1228	37	1
2	31	32	0	74	5	10	FALSE	798	-156	0
2	31	33	0	74	5	10	FALSE	1635	80	1
2	31	34	0	74	5	10	FALSE	1865	85	1
2	31	35	0	74	5	10	FALSE	2063	-39	0
2	31	36	0	74	5	10	FALSE	2425	11	0
2	31	37	0	74	5	10	FALSE	2115	38	0
2	31	38	0	74	5	10	FALSE	1129	10	0
2	31	39	0	74	5	10	FALSE	605	165	1
2	31	40	0	74	5	10	FALSE	2451	-71	0
2	31	41	0	74	5	10	FALSE	2688	-16	0
2	31	42	0	74	5	10	FALSE	2505	6	0
2	31	43	0	74	5	10	FALSE	2252	-26	0
2	31	44	0	74	5	10	FALSE	2216	-65	0
2	31	45	0	74	5	10	FALSE	2438	-54	0
2	31	46	0	74	5	10	FALSE	2001	17	0
2	31	47	0	74	5	10	FALSE	1871	71	1
2	31	48	0	74	5	10	FALSE	1637	-35	0
2	31	49	0	74	5	10	FALSE	1177	-109	0
2	31	50	0	74	5	10	FALSE	2794	-10	0
2	35	1	0	64	0	0	FALSE	760	-63	0
2	35	2	0	64	0	0	FALSE	2094	52	0
2	35	3	0	64	0	0	FALSE	1895	-61	0
2	35	4	0	64	0	0	FALSE	2113	23	0
2	35	6	0	64	0	0	FALSE	1234	224	1
2	35	7	0	64	0	0	FALSE	1195	27	0
2	35	8	0	64	0	0	FALSE	1671	-29	1
2	35	9	0	64	0	0	FALSE	2116	-270	0
2	35	10	0	64	0	0	FALSE	1140	67	1
2	35	11	0	64	0	0	FALSE	2835	73	0
2	35	13	0	64	0	0	FALSE	1454	117	0
2	35	14	0	64	0	0	FALSE	2789	-105	0
2	35	15	0	64	0	0	FALSE	1905	-12	0
2	35	16	0	64	0	0	FALSE	1623	-7	0
2	35	17	0	64	0	0	FALSE	1313	-43	1
2	35	18	0	64	0	0	FALSE	738	-37	0
2	35	19	0	64	0	0	FALSE	1720	62	0
2	35	20	0	64	0	0	FALSE	2866	-39	1
2	35	21	0	64	0	0	FALSE	726	-98	0
2	35	22	0	64	0	0	FALSE	1863	-32	0
2	35	23	0	64	0	0	FALSE	844	-77	0
2	35	24	0	64	0	0	FALSE	1623	-58	0
2	35	25	0	64	0	0	FALSE	772	39	1
2	35	26	0	64	0	0	FALSE	2247	-132	0
2	35	29	0	64	0	0	FALSE	2125	-103	0
2	35	30	0	64	0	0	FALSE	2679	-29	0
2	35	31	0	64	0	0	FALSE	744	87	0
2	35	32	0	64	0	0	FALSE	1818	-53	0
2	35	33	0	64	0	0	FALSE	692	234	1
2	35	34	0	64	0	0	FALSE	991	-132	0
2	35	35	0	64	0	0	FALSE	669	-77	1
2	35	36	0	64	0	0	FALSE	2553	-148	0
2	35	37	0	64	0	0	FALSE	1325	157	1
2	35	38	0	64	0	0	FALSE	2662	30	0
2	35	39	0	64	0	0	FALSE	761	163	0
2	35	40	0	64	0	0	FALSE	2835	-59	0
2	35	41	0	64	0	0	FALSE	995	-51	0
2	35	42	0	64	0	0	FALSE	767	102	0
2	35	43	0	64	0	0	FALSE	2874	-127	0
2	35	44	0	64	0	0	FALSE	1056	71	0
2	35	45	0	64	0	0	FALSE	1872	-102	0
2	35	46	0	64	0	0	FALSE	594	-33	0
2	35	47	0	64	0	0	FALSE	1755	-142	0
2	35	48	0	64	0	0	FALSE	1907	99	1
2	35	49	0	64	0	0	FALSE	693	-62	1
2	35	50	0	64	0	0	FALSE	1180	28	0
2	37	1	0	76	10	0	FALSE	1480	59	0
2	37	2	0	76	10	0	FALSE	1900	-16	0
2	37	3	0	76	10	0	FALSE	533	84	0
2	37	4	0	76	10	0	FALSE	2503	-1	0
2	37	5	0	76	10	0	FALSE	1450	-43	0
2	37	6	0	76	10	0	FALSE	1780	35	0
2	37	7	0	76	10	0	FALSE	2332	-87	0
2	37	8	0	76	10	0	FALSE	1549	-27	0
2	37	9	0	76	10	0	FALSE	1749	-75	0
2	37	10	0	76	10	0	FALSE	1810	9	1
2	37	11	0	76	10	0	FALSE	1483	-70	0
2	37	12	0	76	10	0	FALSE	2540	15	1
2	37	13	0	76	10	0	FALSE	1650	-80	0
2	37	14	0	76	10	0	FALSE	1229	-38	0
2	37	15	0	76	10	0	FALSE	746	9	1
2	37	16	0	76	10	0	FALSE	2730	58	0
2	37	17	0	76	10	0	FALSE	1276	-9	0
2	37	18	0	76	10	0	FALSE	1244	-58	0
2	37	19	0	76	10	0	FALSE	696	-62	1
2	37	20	0	76	10	0	FALSE	2064	-87	0
2	37	21	0	76	10	0	FALSE	2098	-52	1
2	37	22	0	76	10	0	FALSE	2940	-10	0
2	37	23	0	76	10	0	FALSE	2551	-24	1
2	37	24	0	76	10	0	FALSE	2705	-20	0
2	37	25	0	76	10	0	FALSE	2649	-41	0
2	37	26	0	76	10	0	FALSE	1320	113	1
2	37	27	0	76	10	0	FALSE	2512	-112	0
2	37	28	0	76	10	0	FALSE	2788	-15	1
2	37	29	0	76	10	0	FALSE	2008	-72	0
2	37	30	0	76	10	0	FALSE	824	-72	0
2	37	31	0	76	10	0	FALSE	1757	-44	0
2	37	32	0	76	10	0	FALSE	1190	95	0
2	37	33	0	76	10	0	FALSE	2910	-128	0
2	37	34	0	76	10	0	FALSE	1053	9	1
2	37	35	0	76	10	0	FALSE	1460	-121	0
2	37	36	0	76	10	0	FALSE	1903	-37	0
2	37	37	0	76	10	0	FALSE	2807	-60	0
2	37	38	0	76	10	0	FALSE	2910	96	0
2	37	39	0	76	10	0	FALSE	799	5	1
2	37	40	0	76	10	0	FALSE	671	-107	0
2	37	41	0	76	10	0	FALSE	2414	101	0
2	37	42	0	76	10	0	FALSE	2141	-37	0
2	37	43	0	76	10	0	FALSE	848	40	1
2	37	44	0	76	10	0	FALSE	2315	-50	0
2	37	45	0	76	10	0	FALSE	1945	-97	0
2	37	46	0	76	10	0	FALSE	2720	3	0
2	37	47	0	76	10	0	FALSE	2239	18	0
2	37	48	0	76	10	0	FALSE	1805	-3	1
2	37	49	0	76	10	0	FALSE	2753	-120	0
2	37	50	0	76	10	0	FALSE	666	-2	1
2	41	1	1	61	0	0	FALSE	2113	-4	1
2	41	2	1	61	0	0	FALSE	1506	-109	0
2	41	3	1	61	0	0	FALSE	942	-57	0
2	41	4	1	61	0	0	FALSE	2582	142	1
2	41	5	1	61	0	0	FALSE	1267	53	1
2	41	6	1	61	0	0	FALSE	1195	-70	0
2	41	7	1	61	0	0	FALSE	1671	162	1
2	41	8	1	61	0	0	FALSE	1590	-94	0
2	41	9	1	61	0	0	FALSE	2738	73	0
2	41	10	1	61	0	0	FALSE	2116	-106	0
2	41	11	1	61	0	0	FALSE	1140	14	0
2	41	12	1	61	0	0	FALSE	2835	103	1
2	41	13	1	61	0	0	FALSE	972	-17	0
2	41	14	1	61	0	0	FALSE	2095	-12	0
2	41	15	1	61	0	0	FALSE	1454	63	1
2	41	16	1	61	0	0	FALSE	2789	-51	0
2	41	17	1	61	0	0	FALSE	1905	-10	1
2	41	18	1	61	0	0	FALSE	1623	30	1
2	41	19	1	61	0	0	FALSE	1313	-120	0
2	41	20	1	61	0	0	FALSE	738	74	1
2	41	21	1	61	0	0	FALSE	1720	7	0
2	41	22	1	61	0	0	FALSE	2866	-47	0
2	41	23	1	61	0	0	FALSE	726	-86	1
2	41	24	1	61	0	0	FALSE	1863	-60	1
2	41	25	1	61	0	0	FALSE	844	-71	1
2	41	26	1	61	0	0	FALSE	2050	-52	0
2	41	27	1	61	0	0	FALSE	1623	-45	1
2	41	28	1	61	0	0	FALSE	2885	117	1
2	41	29	1	61	0	0	FALSE	772	-58	0
2	41	30	1	61	0	0	FALSE	2247	-118	0
2	41	31	1	61	0	0	FALSE	1496	95	1
2	41	32	1	61	0	0	FALSE	1123	-39	0
2	41	33	1	61	0	0	FALSE	1144	75	1
2	41	34	1	61	0	0	FALSE	1235	-106	0
2	41	35	1	61	0	0	FALSE	2125	-20	0
2	41	36	1	61	0	0	FALSE	1542	15	0
2	41	37	1	61	0	0	FALSE	2679	-7	1
2	41	38	1	61	0	0	FALSE	744	167	1
2	41	39	1	61	0	0	FALSE	1818	118	1
2	41	40	1	61	0	0	FALSE	692	30	1
2	41	41	1	61	0	0	FALSE	991	161	1
2	41	42	1	61	0	0	FALSE	669	-170	0
2	41	43	1	61	0	0	FALSE	2553	-74	0
2	41	44	1	61	0	0	FALSE	1325	169	1
2	41	45	1	61	0	0	FALSE	2662	17	0
2	41	46	1	61	0	0	FALSE	1808	-61	0
2	41	47	1	61	0	0	FALSE	761	87	1
2	41	48	1	61	0	0	FALSE	2835	-86	0
2	41	49	1	61	0	0	FALSE	995	-10	1
2	47	1	0	73	5	0	FALSE	1930	-34	0
2	47	2	0	73	5	0	FALSE	923	11	1
2	47	3	0	73	5	0	FALSE	2440	-90	0
2	47	4	0	73	5	0	FALSE	2492	54	0
2	47	5	0	73	5	0	FALSE	987	75	1
2	47	6	0	73	5	0	FALSE	2827	-163	0
2	47	7	0	73	5	0	FALSE	1840	140	1
2	47	8	0	73	5	0	FALSE	2303	-107	0
2	47	9	0	73	5	0	FALSE	709	13	0
2	47	10	0	73	5	0	FALSE	2560	-99	0
2	47	11	0	73	5	0	FALSE	1099	90	1
2	47	12	0	73	5	0	FALSE	2316	-90	0
2	47	13	0	73	5	0	FALSE	2097	32	0
2	47	14	0	73	5	0	FALSE	1512	75	0
2	47	15	0	73	5	0	FALSE	1810	31	0
2	47	16	0	73	5	0	FALSE	1479	4	1
2	47	17	0	73	5	0	FALSE	2079	-30	0
2	47	18	0	73	5	0	FALSE	2467	99	0
2	47	19	0	73	5	0	FALSE	985	-54	1
2	47	20	0	73	5	0	FALSE	728	38	1
2	47	21	0	73	5	0	FALSE	694	-72	0
2	47	22	0	73	5	0	FALSE	501	-107	0
2	47	23	0	73	5	0	FALSE	2208	-48	0
2	47	24	0	73	5	0	FALSE	1168	18	1
2	47	25	0	73	5	0	FALSE	1124	-100	0
2	47	26	0	73	5	0	FALSE	2530	-17	0
2	47	27	0	73	5	0	FALSE	722	122	1
2	47	28	0	73	5	0	FALSE	1549	-13	0
2	47	29	0	73	5	0	FALSE	1228	-39	0
2	47	30	0	73	5	0	FALSE	1635	154	1
2	47	31	0	73	5	0	FALSE	1865	21	1
2	47	32	0	73	5	0	FALSE	2425	-35	1
2	47	33	0	73	5	0	FALSE	1129	16	0
2	47	34	0	73	5	0	FALSE	2017	-80	0
2	47	35	0	73	5	0	FALSE	605	147	1
2	47	36	0	73	5	0	FALSE	2451	-40	0
2	47	37	0	73	5	0	FALSE	2252	-78	0
2	47	38	0	73	5	0	FALSE	2216	-83	0
2	47	39	0	73	5	0	FALSE	2001	-18	1
2	47	40	0	73	5	0	FALSE	1637	-22	0
2	47	42	0	73	5	0	FALSE	2109	16	0
2	47	43	0	73	5	0	FALSE	2745	-120	0
2	47	44	0	73	5	0	FALSE	1142	-138	0
2	47	45	0	73	5	0	FALSE	968	16	0
2	47	46	0	73	5	0	FALSE	2094	122	0
2	47	47	0	73	5	0	FALSE	2113	-65	0
2	47	48	0	73	5	0	FALSE	1506	-30	0
2	47	49	0	73	5	0	FALSE	2582	86	1
2	47	50	0	73	5	0	FALSE	1267	78	1
2	51	1	0	74	8	0	TRUE	2064	-180	0
2	51	2	0	74	8	0	TRUE	2910	-116	0
2	51	3	0	74	8	0	TRUE	1460	-10	0
2	51	4	0	74	8	0	TRUE	1903	-64	0
2	51	5	0	74	8	0	TRUE	2807	-102	0
2	51	6	0	74	8	0	TRUE	2910	4	1
2	51	7	0	74	8	0	TRUE	799	-46	1
2	51	8	0	74	8	0	TRUE	2414	127	1
2	51	9	0	74	8	0	TRUE	2141	-8	0
2	51	10	0	74	8	0	TRUE	848	79	1
2	51	11	0	74	8	0	TRUE	2315	-137	0
2	51	12	0	74	8	0	TRUE	1945	32	0
2	51	13	0	74	8	0	TRUE	1805	-135	0
2	51	14	0	74	8	0	TRUE	2753	-195	0
2	51	15	0	74	8	0	TRUE	666	148	0
2	51	16	0	74	8	0	TRUE	1398	-111	0
2	51	17	0	74	8	0	TRUE	2220	41	0
2	51	18	0	74	8	0	TRUE	2080	7	0
2	51	19	0	74	8	0	TRUE	2352	-29	0
2	51	20	0	74	8	0	TRUE	1698	-9	0
2	51	21	0	74	8	0	TRUE	1311	57	1
2	51	22	0	74	8	0	TRUE	2391	26	1
2	51	23	0	74	8	0	TRUE	1120	136	1
2	51	24	0	74	8	0	TRUE	2658	-17	0
2	51	25	0	74	8	0	TRUE	2627	-69	0
2	51	26	0	74	8	0	TRUE	2594	-99	1
2	51	27	0	74	8	0	TRUE	1795	-61	1
2	51	28	0	74	8	0	TRUE	2942	27	0
2	51	29	0	74	8	0	TRUE	506	-27	0
2	51	30	0	74	8	0	TRUE	2603	-40	0
2	51	31	0	74	8	0	TRUE	2781	121	1
2	51	32	0	74	8	0	TRUE	1710	64	0
2	51	33	0	74	8	0	TRUE	2405	-87	0
2	51	34	0	74	8	0	TRUE	781	82	0
2	51	35	0	74	8	0	TRUE	1291	-166	0
2	51	36	0	74	8	0	TRUE	865	135	1
2	51	37	0	74	8	0	TRUE	2536	-110	0
2	51	38	0	74	8	0	TRUE	2625	-8	0
2	51	39	0	74	8	0	TRUE	667	-93	0
2	51	40	0	74	8	0	TRUE	976	27	1
2	51	41	0	74	8	0	TRUE	2076	8	0
2	51	42	0	74	8	0	TRUE	2967	14	1
2	51	43	0	74	8	0	TRUE	2884	-108	0
2	51	44	0	74	8	0	TRUE	710	84	1
2	51	45	0	74	8	0	TRUE	1211	-52	0
2	51	46	0	74	8	0	TRUE	2518	-1	0
2	51	47	0	74	8	0	TRUE	1267	22	0
2	51	48	0	74	8	0	TRUE	2325	-52	1
2	51	49	0	74	8	0	TRUE	1028	194	1
2	51	50	0	74	8	0	TRUE	1034	-181	0
2	57	1	0	86	50	30	FALSE	573	-19	0
2	57	2	0	86	50	30	FALSE	1930	94	1
2	57	3	0	86	50	30	FALSE	544	67	1
2	57	4	0	86	50	30	FALSE	923	-117	0
2	57	5	0	86	50	30	FALSE	2440	-107	0
2	57	6	0	86	50	30	FALSE	2492	145	1
2	57	7	0	86	50	30	FALSE	987	148	1
2	57	8	0	86	50	30	FALSE	2827	-184	0
2	57	9	0	86	50	30	FALSE	1840	45	0
2	57	10	0	86	50	30	FALSE	2303	-27	0
2	57	11	0	86	50	30	FALSE	709	63	0
2	57	12	0	86	50	30	FALSE	2560	-131	0
2	57	13	0	86	50	30	FALSE	1099	76	1
2	57	14	0	86	50	30	FALSE	2316	92	1
2	57	15	0	86	50	30	FALSE	2097	-13	0
2	57	16	0	86	50	30	FALSE	1512	215	1
2	57	17	0	86	50	30	FALSE	1810	-74	0
2	57	18	0	86	50	30	FALSE	1479	-56	0
2	57	19	0	86	50	30	FALSE	2079	229	1
2	57	20	0	86	50	30	FALSE	2467	-171	0
2	57	21	0	86	50	30	FALSE	1893	-46	0
2	57	22	0	86	50	30	FALSE	985	30	0
2	57	23	0	86	50	30	FALSE	728	44	0
2	57	24	0	86	50	30	FALSE	694	-162	0
2	57	25	0	86	50	30	FALSE	501	99	0
2	57	26	0	86	50	30	FALSE	2208	-127	0
2	57	27	0	86	50	30	FALSE	1168	-64	0
2	57	28	0	86	50	30	FALSE	1124	-126	0
2	57	29	0	86	50	30	FALSE	2530	-83	0
2	57	30	0	86	50	30	FALSE	722	-12	0
2	57	31	0	86	50	30	FALSE	1549	98	1
2	57	32	0	86	50	30	FALSE	801	45	0
2	57	33	0	86	50	30	FALSE	1477	-34	0
2	57	34	0	86	50	30	FALSE	1228	10	1
2	57	35	0	86	50	30	FALSE	798	11	0
2	57	36	0	86	50	30	FALSE	1635	-98	0
2	57	37	0	86	50	30	FALSE	1865	46	0
2	57	38	0	86	50	30	FALSE	2063	204	1
2	57	39	0	86	50	30	FALSE	2425	-142	0
2	57	40	0	86	50	30	FALSE	2115	44	1
2	57	41	0	86	50	30	FALSE	1129	185	0
2	57	42	0	86	50	30	FALSE	2017	-148	0
2	57	43	0	86	50	30	FALSE	605	63	1
2	57	44	0	86	50	30	FALSE	2451	-19	0
2	57	45	0	86	50	30	FALSE	2688	12	1
2	57	46	0	86	50	30	FALSE	2505	-22	0
2	57	47	0	86	50	30	FALSE	2252	64	0
2	57	48	0	86	50	30	FALSE	2216	42	0
2	57	49	0	86	50	30	FALSE	2438	-10	1
2	57	50	0	86	50	30	FALSE	2001	3	0
2	59	1	1	68	0	0	FALSE	968	-43	1
2	59	2	1	68	0	0	FALSE	760	112	0
2	59	3	1	68	0	0	FALSE	2094	82	0
2	59	4	1	68	0	0	FALSE	1895	-106	1
2	59	5	1	68	0	0	FALSE	2113	144	1
2	59	6	1	68	0	0	FALSE	1506	-122	0
2	59	7	1	68	0	0	FALSE	2582	1	1
2	59	8	1	68	0	0	FALSE	1267	119	1
2	59	9	1	68	0	0	FALSE	1195	-81	0
2	59	10	1	68	0	0	FALSE	1671	-75	0
2	59	11	1	68	0	0	FALSE	1590	-55	1
2	59	12	1	68	0	0	FALSE	2738	154	1
2	59	13	1	68	0	0	FALSE	2116	98	0
2	59	15	1	68	0	0	FALSE	2835	95	1
2	59	16	1	68	0	0	FALSE	972	30	1
2	59	17	1	68	0	0	FALSE	2095	3	1
2	59	18	1	68	0	0	FALSE	1454	-66	0
2	59	19	1	68	0	0	FALSE	2789	227	1
2	59	20	1	68	0	0	FALSE	1905	-88	0
2	59	21	1	68	0	0	FALSE	1623	105	1
2	59	22	1	68	0	0	FALSE	1313	69	1
2	59	23	1	68	0	0	FALSE	1720	20	1
2	59	24	1	68	0	0	FALSE	2866	112	0
2	59	25	1	68	0	0	FALSE	726	-33	1
2	59	26	1	68	0	0	FALSE	1863	-132	1
2	59	27	1	68	0	0	FALSE	844	35	0
2	59	28	1	68	0	0	FALSE	2050	-90	0
2	59	29	1	68	0	0	FALSE	1623	25	1
2	59	30	1	68	0	0	FALSE	2885	30	0
2	59	31	1	68	0	0	FALSE	1496	12	0
2	59	32	1	68	0	0	FALSE	1123	43	1
2	59	33	1	68	0	0	FALSE	1144	-180	0
2	59	34	1	68	0	0	FALSE	1235	-32	0
2	59	35	1	68	0	0	FALSE	2125	171	1
2	59	36	1	68	0	0	FALSE	1542	89	0
2	59	37	1	68	0	0	FALSE	2679	-62	1
2	59	38	1	68	0	0	FALSE	1818	-15	0
2	59	39	1	68	0	0	FALSE	692	67	1
2	59	40	1	68	0	0	FALSE	991	39	1
2	59	41	1	68	0	0	FALSE	669	37	1
2	59	42	1	68	0	0	FALSE	2553	70	1
2	59	43	1	68	0	0	FALSE	1325	-90	0
2	59	44	1	68	0	0	FALSE	2662	-108	0
2	59	45	1	68	0	0	FALSE	1808	80	1
2	59	46	1	68	0	0	FALSE	761	-138	0
2	59	47	1	68	0	0	FALSE	2835	55	1
2	59	48	1	68	0	0	FALSE	995	130	1
2	59	49	1	68	0	0	FALSE	767	-133	0
2	59	50	1	68	0	0	FALSE	2874	61	1
2	61	1	1	70	0	0	FALSE	671	265	1
2	61	2	1	70	0	0	FALSE	2414	-153	0
2	61	3	1	70	0	0	FALSE	2141	105	1
2	61	4	1	70	0	0	FALSE	848	246	1
2	61	5	1	70	0	0	FALSE	2315	-105	0
2	61	6	1	70	0	0	FALSE	1945	158	1
2	61	7	1	70	0	0	FALSE	2720	-205	0
2	61	8	1	70	0	0	FALSE	2239	177	1
2	61	9	1	70	0	0	FALSE	1805	52	0
2	61	10	1	70	0	0	FALSE	2753	-115	0
2	61	11	1	70	0	0	FALSE	666	55	1
2	61	12	1	70	0	0	FALSE	2304	3	0
2	61	13	1	70	0	0	FALSE	1398	70	1
2	61	14	1	70	0	0	FALSE	2220	156	1
2	61	15	1	70	0	0	FALSE	2352	-53	0
2	61	16	1	70	0	0	FALSE	1698	-62	0
2	61	17	1	70	0	0	FALSE	1311	199	1
2	61	18	1	70	0	0	FALSE	2391	-222	0
2	61	19	1	70	0	0	FALSE	2228	-45	0
2	61	20	1	70	0	0	FALSE	2161	48	0
2	61	21	1	70	0	0	FALSE	1120	-12	0
2	61	22	1	70	0	0	FALSE	2658	-69	0
2	61	23	1	70	0	0	FALSE	2627	-25	0
2	61	24	1	70	0	0	FALSE	1711	57	0
2	61	25	1	70	0	0	FALSE	2594	230	1
2	61	26	1	70	0	0	FALSE	2227	-208	0
2	61	27	1	70	0	0	FALSE	1795	33	0
2	61	28	1	70	0	0	FALSE	2942	66	1
2	61	29	1	70	0	0	FALSE	2424	16	0
2	61	30	1	70	0	0	FALSE	2597	-27	0
2	61	31	1	70	0	0	FALSE	2603	143	0
2	61	32	1	70	0	0	FALSE	2781	31	0
2	61	33	1	70	0	0	FALSE	1710	-124	0
2	61	34	1	70	0	0	FALSE	2405	-100	0
2	61	35	1	70	0	0	FALSE	781	30	0
2	61	36	1	70	0	0	FALSE	1291	-126	0
2	61	37	1	70	0	0	FALSE	865	63	1
2	61	38	1	70	0	0	FALSE	2536	153	1
2	61	39	1	70	0	0	FALSE	976	-190	0
2	61	40	1	70	0	0	FALSE	2076	243	1
2	61	41	1	70	0	0	FALSE	2967	-211	0
2	61	42	1	70	0	0	FALSE	2884	-82	0
2	61	43	1	70	0	0	FALSE	1211	-126	0
2	61	44	1	70	0	0	FALSE	2518	-116	0
2	61	45	1	70	0	0	FALSE	2434	68	0
2	61	46	1	70	0	0	FALSE	1267	-50	1
2	61	47	1	70	0	0	FALSE	2818	76	1
2	61	48	1	70	0	0	FALSE	2325	-28	0
2	61	49	1	70	0	0	FALSE	1028	208	1
2	61	50	1	70	0	0	FALSE	1740	84	0
2	63	1	1	72	0	0	FALSE	1064	-6	1
2	63	2	1	72	0	0	FALSE	2737	114	1
2	63	3	1	72	0	0	FALSE	745	-111	0
2	63	4	1	72	0	0	FALSE	915	-55	0
2	63	5	1	72	0	0	FALSE	2710	-95	0
2	63	6	1	72	0	0	FALSE	1037	41	0
2	63	7	1	72	0	0	FALSE	1447	-56	0
2	63	9	1	72	0	0	FALSE	2629	-5	0
2	63	10	1	72	0	0	FALSE	1025	193	1
2	63	11	1	72	0	0	FALSE	2958	73	0
2	63	12	1	72	0	0	FALSE	2300	4	0
2	63	13	1	72	0	0	FALSE	1346	121	1
2	63	14	1	72	0	0	FALSE	2543	5	0
2	63	15	1	72	0	0	FALSE	1436	193	1
2	63	16	1	72	0	0	FALSE	1747	-12	0
2	63	17	1	72	0	0	FALSE	535	-89	0
2	63	18	1	72	0	0	FALSE	1912	-60	0
2	63	19	1	72	0	0	FALSE	1489	72	1
2	63	20	1	72	0	0	FALSE	1734	-91	0
2	63	21	1	72	0	0	FALSE	2545	-59	0
2	63	22	1	72	0	0	FALSE	2161	41	0
2	63	23	1	72	0	0	FALSE	819	-25	0
2	63	24	1	72	0	0	FALSE	2298	65	0
2	63	25	1	72	0	0	FALSE	2004	54	1
2	63	26	1	72	0	0	FALSE	1179	182	1
2	63	27	1	72	0	0	FALSE	2891	-71	0
2	63	28	1	72	0	0	FALSE	2924	141	1
2	63	29	1	72	0	0	FALSE	2621	-37	0
2	63	30	1	72	0	0	FALSE	2606	-43	0
2	63	31	1	72	0	0	FALSE	2203	19	0
2	63	32	1	72	0	0	FALSE	1532	50	0
2	63	33	1	72	0	0	FALSE	2154	-184	0
2	63	34	1	72	0	0	FALSE	2717	19	0
2	63	35	1	72	0	0	FALSE	2789	-95	0
2	63	36	1	72	0	0	FALSE	2747	-53	0
2	63	37	1	72	0	0	FALSE	2879	139	1
2	63	38	1	72	0	0	FALSE	762	163	1
2	63	39	1	72	0	0	FALSE	2039	-42	0
2	63	40	1	72	0	0	FALSE	1403	146	1
2	63	41	1	72	0	0	FALSE	1261	-47	0
2	63	42	1	72	0	0	FALSE	1966	4	1
2	63	43	1	72	0	0	FALSE	2557	-168	0
2	63	44	1	72	0	0	FALSE	2455	46	0
2	63	45	1	72	0	0	FALSE	1994	23	0
2	63	46	1	72	0	0	FALSE	2721	58	0
2	63	47	1	72	0	0	FALSE	2793	40	0
2	63	48	1	72	0	0	FALSE	2732	8	0
2	63	49	1	72	0	0	FALSE	2791	45	0
2	63	50	1	72	0	0	FALSE	2152	-81	0
2	67	1	0	84	7	0	TRUE	1590	78	1
2	67	2	0	84	7	0	TRUE	2738	60	0
2	67	3	0	84	7	0	TRUE	2116	106	1
2	67	4	0	84	7	0	TRUE	1140	-70	0
2	67	5	0	84	7	0	TRUE	972	112	1
2	67	6	0	84	7	0	TRUE	2095	-7	0
2	67	7	0	84	7	0	TRUE	1454	-125	0
2	67	8	0	84	7	0	TRUE	2789	133	1
2	67	9	0	84	7	0	TRUE	1905	37	1
2	67	10	0	84	7	0	TRUE	1623	75	0
2	67	11	0	84	7	0	TRUE	1313	123	1
2	67	12	0	84	7	0	TRUE	738	18	0
2	67	13	0	84	7	0	TRUE	1720	62	0
2	67	14	0	84	7	0	TRUE	2866	89	0
2	67	15	0	84	7	0	TRUE	726	16	1
2	67	16	0	84	7	0	TRUE	1863	-123	0
2	67	17	0	84	7	0	TRUE	844	41	0
2	67	18	0	84	7	0	TRUE	2050	-80	0
2	67	19	0	84	7	0	TRUE	1623	-54	0
2	67	20	0	84	7	0	TRUE	2885	-112	0
2	67	21	0	84	7	0	TRUE	772	141	1
2	67	22	0	84	7	0	TRUE	2247	-48	0
2	67	23	0	84	7	0	TRUE	1496	-42	0
2	67	24	0	84	7	0	TRUE	1123	-31	0
2	67	25	0	84	7	0	TRUE	1144	-113	0
2	67	26	0	84	7	0	TRUE	1235	-17	0
2	67	27	0	84	7	0	TRUE	2125	68	0
2	67	28	0	84	7	0	TRUE	1542	108	1
2	67	29	0	84	7	0	TRUE	2679	-51	0
2	67	30	0	84	7	0	TRUE	744	134	1
2	67	31	0	84	7	0	TRUE	1818	-80	0
2	67	32	0	84	7	0	TRUE	692	90	1
2	67	33	0	84	7	0	TRUE	991	105	1
2	67	34	0	84	7	0	TRUE	669	-44	0
2	67	35	0	84	7	0	TRUE	2553	76	0
2	67	36	0	84	7	0	TRUE	1325	-66	0
2	67	37	0	84	7	0	TRUE	2662	-80	0
2	67	38	0	84	7	0	TRUE	1808	-14	0
2	67	39	0	84	7	0	TRUE	761	30	0
2	67	40	0	84	7	0	TRUE	2835	98	0
2	67	41	0	84	7	0	TRUE	995	4	0
2	67	42	0	84	7	0	TRUE	767	-64	0
2	67	44	0	84	7	0	TRUE	1056	23	1
2	67	45	0	84	7	0	TRUE	1872	34	0
2	67	46	0	84	7	0	TRUE	594	-76	0
2	67	47	0	84	7	0	TRUE	1755	24	0
2	67	48	0	84	7	0	TRUE	1907	105	1
2	67	49	0	84	7	0	TRUE	693	156	1
2	67	50	0	84	7	0	TRUE	1180	-125	0
2	69	2	0	80	0	0	FALSE	2200	7	0
2	69	3	0	80	0	0	FALSE	2064	17	0
2	69	4	0	80	0	0	FALSE	2148	-48	0
2	69	5	0	80	0	0	FALSE	1050	-42	0
2	69	6	0	80	0	0	FALSE	2476	-37	0
2	69	7	0	80	0	0	FALSE	1554	101	1
2	69	8	0	80	0	0	FALSE	504	-39	0
2	69	9	0	80	0	0	FALSE	2748	96	1
2	69	11	0	80	0	0	FALSE	1209	67	1
2	69	12	0	80	0	0	FALSE	1553	-173	0
2	69	13	0	80	0	0	FALSE	947	0	0
2	69	14	0	80	0	0	FALSE	1273	203	1
2	69	15	0	80	0	0	FALSE	2305	-214	0
2	69	16	0	80	0	0	FALSE	553	-52	0
2	69	17	0	80	0	0	FALSE	2630	-33	0
2	69	19	0	80	0	0	FALSE	870	13	1
2	69	20	0	80	0	0	FALSE	1016	-38	0
2	69	21	0	80	0	0	FALSE	1155	-34	0
2	69	22	0	80	0	0	FALSE	1057	66	1
2	69	23	0	80	0	0	FALSE	1178	119	1
2	69	24	0	80	0	0	FALSE	2857	-126	0
2	69	25	0	80	0	0	FALSE	878	24	0
2	69	26	0	80	0	0	FALSE	2819	-87	0
2	69	27	0	80	0	0	FALSE	1133	14	1
2	69	28	0	80	0	0	FALSE	1720	100	1
2	69	29	0	80	0	0	FALSE	2133	-75	0
2	69	30	0	80	0	0	FALSE	1531	49	1
2	69	31	0	80	0	0	FALSE	1089	34	1
2	69	32	0	80	0	0	FALSE	1877	53	1
2	69	33	0	80	0	0	FALSE	2358	-82	0
2	69	34	0	80	0	0	FALSE	2754	-105	0
2	69	35	0	80	0	0	FALSE	2915	-52	0
2	69	36	0	80	0	0	FALSE	980	12	0
2	69	37	0	80	0	0	FALSE	2955	37	0
2	69	38	0	80	0	0	FALSE	2607	-208	0
2	69	39	0	80	0	0	FALSE	500	140	1
2	69	40	0	80	0	0	FALSE	535	-84	0
2	69	41	0	80	0	0	FALSE	1613	-17	0
2	69	42	0	80	0	0	FALSE	2593	-32	0
2	69	43	0	80	0	0	FALSE	1354	-16	0
2	69	45	0	80	0	0	FALSE	1729	-14	0
2	69	46	0	80	0	0	FALSE	2063	49	1
2	69	47	0	80	0	0	FALSE	1417	5	1
2	69	48	0	80	0	0	FALSE	2419	-176	0
2	69	49	0	80	0	0	FALSE	747	83	1
2	69	50	0	80	0	0	FALSE	2473	-82	0
2	71	1	1	70	0	0	FALSE	1249	58	0
2	71	3	1	70	0	0	FALSE	1308	92	0
2	71	4	1	70	0	0	FALSE	1651	-23	0
2	71	5	1	70	0	0	FALSE	703	-38	0
2	71	6	1	70	0	0	FALSE	2031	53	1
2	71	7	1	70	0	0	FALSE	919	219	1
2	71	8	1	70	0	0	FALSE	2509	-163	0
2	71	9	1	70	0	0	FALSE	929	0	0
2	71	10	1	70	0	0	FALSE	2054	33	0
2	71	13	1	70	0	0	FALSE	2200	-29	0
2	71	14	1	70	0	0	FALSE	2064	179	0
2	71	15	1	70	0	0	FALSE	2148	-164	0
2	71	16	1	70	0	0	FALSE	1050	-49	0
2	71	17	1	70	0	0	FALSE	2476	-29	0
2	71	18	1	70	0	0	FALSE	1554	136	1
2	71	19	1	70	0	0	FALSE	504	-65	0
2	71	20	1	70	0	0	FALSE	2748	32	1
2	71	21	1	70	0	0	FALSE	2378	1	1
2	71	22	1	70	0	0	FALSE	1209	27	1
2	71	23	1	70	0	0	FALSE	1553	-192	0
2	71	24	1	70	0	0	FALSE	947	103	1
2	71	25	1	70	0	0	FALSE	1273	-45	0
2	71	26	1	70	0	0	FALSE	2305	-73	0
2	71	27	1	70	0	0	FALSE	553	8	0
2	71	29	1	70	0	0	FALSE	900	32	1
2	71	30	1	70	0	0	FALSE	870	61	1
2	71	33	1	70	0	0	FALSE	1057	21	0
2	71	34	1	70	0	0	FALSE	1178	150	1
2	71	35	1	70	0	0	FALSE	2857	-152	0
2	71	37	1	70	0	0	FALSE	2819	57	0
2	71	39	1	70	0	0	FALSE	1720	-82	1
2	71	40	1	70	0	0	FALSE	2133	-242	0
2	71	41	1	70	0	0	FALSE	1531	118	1
2	71	42	1	70	0	0	FALSE	1089	-12	0
2	71	43	1	70	0	0	FALSE	1877	-2	0
2	71	45	1	70	0	0	FALSE	2915	195	1
2	71	46	1	70	0	0	FALSE	2955	6	1
2	71	47	1	70	0	0	FALSE	2607	-108	0
2	71	48	1	70	0	0	FALSE	500	6	1
2	71	49	1	70	0	0	FALSE	535	0	1
2	71	50	1	70	0	0	FALSE	1613	-26	1
2	75	1	0	78	2	0	FALSE	2492	98	1
2	75	2	0	78	2	0	FALSE	1840	29	0
2	75	3	0	78	2	0	FALSE	2303	-80	0
2	75	4	0	78	2	0	FALSE	2560	-50	0
2	75	5	0	78	2	0	FALSE	1099	100	1
2	75	6	0	78	2	0	FALSE	2316	51	1
2	75	7	0	78	2	0	FALSE	2097	39	1
2	75	8	0	78	2	0	FALSE	1512	86	0
2	75	9	0	78	2	0	FALSE	1810	-11	1
2	75	10	0	78	2	0	FALSE	1479	-4	0
2	75	11	0	78	2	0	FALSE	2079	44	0
2	75	12	0	78	2	0	FALSE	2467	-41	0
2	75	13	0	78	2	0	FALSE	1893	40	1
2	75	14	0	78	2	0	FALSE	985	-147	0
2	75	15	0	78	2	0	FALSE	728	79	1
2	75	16	0	78	2	0	FALSE	694	2	0
2	75	17	0	78	2	0	FALSE	501	-30	0
2	75	18	0	78	2	0	FALSE	2208	-89	0
2	75	19	0	78	2	0	FALSE	1168	-140	0
2	75	20	0	78	2	0	FALSE	1124	-44	0
2	75	21	0	78	2	0	FALSE	2530	-24	0
2	75	22	0	78	2	0	FALSE	722	96	1
2	75	23	0	78	2	0	FALSE	1549	12	1
2	75	24	0	78	2	0	FALSE	801	-34	0
2	75	25	0	78	2	0	FALSE	1477	-21	1
2	75	26	0	78	2	0	FALSE	1228	-54	0
2	75	27	0	78	2	0	FALSE	798	-134	0
2	75	28	0	78	2	0	FALSE	1635	-31	0
2	75	29	0	78	2	0	FALSE	1865	109	1
2	75	30	0	78	2	0	FALSE	2063	57	1
2	75	31	0	78	2	0	FALSE	2425	-78	0
2	75	32	0	78	2	0	FALSE	2115	62	1
2	75	33	0	78	2	0	FALSE	1129	126	1
2	75	34	0	78	2	0	FALSE	2017	-88	0
2	75	35	0	78	2	0	FALSE	605	4	1
2	75	36	0	78	2	0	FALSE	2451	22	1
2	75	37	0	78	2	0	FALSE	2688	44	1
2	75	38	0	78	2	0	FALSE	2505	-3	0
2	75	39	0	78	2	0	FALSE	2252	33	0
2	75	40	0	78	2	0	FALSE	2216	123	1
2	75	41	0	78	2	0	FALSE	2438	-94	0
2	75	42	0	78	2	0	FALSE	2001	-27	0
2	75	43	0	78	2	0	FALSE	1871	63	1
2	75	44	0	78	2	0	FALSE	1637	20	1
2	75	45	0	78	2	0	FALSE	1177	-4	1
2	75	46	0	78	2	0	FALSE	2794	-51	0
2	75	47	0	78	2	0	FALSE	2109	-130	0
2	75	48	0	78	2	0	FALSE	2745	-11	1
2	75	49	0	78	2	0	FALSE	1635	70	1
2	75	50	0	78	2	0	FALSE	1142	-57	0
2	77	1	0	78	7	0	FALSE	500	149	1
2	77	2	0	78	7	0	FALSE	535	-213	0
2	77	3	0	78	7	0	FALSE	1613	26	1
2	77	4	0	78	7	0	FALSE	2593	-34	0
2	77	5	0	78	7	0	FALSE	1354	5	1
2	77	6	0	78	7	0	FALSE	2063	17	0
2	77	7	0	78	7	0	FALSE	1417	-9	0
2	77	8	0	78	7	0	FALSE	2419	-97	0
2	77	9	0	78	7	0	FALSE	747	194	1
2	77	10	0	78	7	0	FALSE	895	-26	1
2	77	11	0	78	7	0	FALSE	2248	26	1
2	77	12	0	78	7	0	FALSE	1158	-72	0
2	77	13	0	78	7	0	FALSE	906	-97	0
2	77	14	0	78	7	0	FALSE	2824	54	1
2	77	15	0	78	7	0	FALSE	2397	-123	0
2	77	16	0	78	7	0	FALSE	1950	-67	0
2	77	17	0	78	7	0	FALSE	1480	81	1
2	77	18	0	78	7	0	FALSE	1900	-85	0
2	77	19	0	78	7	0	FALSE	533	50	1
2	77	20	0	78	7	0	FALSE	2503	-137	0
2	77	21	0	78	7	0	FALSE	1450	-53	0
2	77	22	0	78	7	0	FALSE	1780	-7	1
2	77	23	0	78	7	0	FALSE	2332	74	1
2	77	24	0	78	7	0	FALSE	1549	80	1
2	77	25	0	78	7	0	FALSE	1749	101	1
2	77	26	0	78	7	0	FALSE	1810	-32	1
2	77	27	0	78	7	0	FALSE	1483	-80	0
2	77	28	0	78	7	0	FALSE	2540	-104	0
2	77	29	0	78	7	0	FALSE	1650	-91	0
2	77	30	0	78	7	0	FALSE	1229	101	1
2	77	31	0	78	7	0	FALSE	746	50	0
2	77	32	0	78	7	0	FALSE	2730	8	0
2	77	33	0	78	7	0	FALSE	1276	26	1
2	77	34	0	78	7	0	FALSE	696	78	1
2	77	35	0	78	7	0	FALSE	2064	74	1
2	77	36	0	78	7	0	FALSE	2940	99	1
2	77	37	0	78	7	0	FALSE	2551	87	1
[truncated: 1,546 more rows]
